# Supplementary material for: Genome-wide identification and evolution-profiling analysis of tps gene family in Camphora longepaniculata and screening of key TPS genes
Source: Front Plant Sci. 2025 Feb 28;16:1546000. doi: 10.3389/fpls.2025.1546000 (PMC11906476; doi:10.3389/fpls.2025.1546000)
Supplement: Supplementary file 2 [file Table1.xlsx]

## Sheet: Table S1
Table S1. TPS gene family information in four species of Lauraceae.
Species	Gene ID	Gene name	Number of Amino Acid	Molecular Weight	Theoretical pI	Instability Index	Aliphatic Index	Grand Average of Hydropathicity	Subcelluar Location
Cinnamomum camphora	Ccam01g02608	CcTPS1	818	93.6684	6.18	43.96	82.98	-0.363	Plastid
	Ccam02g01716	CcTPS2	308	35.9107	5.59	40.38	89.55	-0.151	Cytoplasm
	Ccam02g01717	CcTPS3	194	22.3635	5.26	32.1	95.52	-0.31	Cytoplasm
	Ccam02g01718	CcTPS4	381	44.1996	5.6	37.61	89.08	-0.371	Plastid
	Ccam02g01719	CcTPS5	491	56.7331	5.19	38.78	91.91	-0.21	Cytoplasm
	Ccam02g01720	CcTPS6	491	56.4368	5.02	36.04	93.93	-0.138	Cytoplasm
	Ccam02g01722	CcTPS7	495	57.312	5.51	35.39	92.59	-0.21	Cytoplasm
	Ccam02g01723	CcTPS8	472	54.4302	5.29	36.76	89.03	-0.286	Cytoplasm
	Ccam02g01836	CcTPS9	464	53.4726	5.43	36.82	91.19	-0.203	Cytoplasm
	Ccam02g02854	CcTPS10	524	60.4146	5.78	41.5	87.56	-0.415	Cytoplasm
	Ccam02g02858	CcTPS11	553	63.8708	5.72	42.93	93.15	-0.292	Cytoplasm
	Ccam03g00327	CcTPS12	436	50.1805	5.18	50.17	90.14	-0.161	Cytoplasm
	Ccam03g01899	CcTPS13	321	36.7954	5.29	45.91	100.22	-0.139	Cytoplasm
	Ccam04g02374	CcTPS14	621	71.389	5.12	43.14	87.62	-0.335	Plastid
	Ccam04g02375	CcTPS15	621	71.2498	5.05	43.94	86.2	-0.34	Plastid
	Ccam04g02379	CcTPS16	499	57.452	5.11	46.6	84.99	-0.389	Plastid
	Ccam04g02395	CcTPS17	611	70.132	5.68	46.43	88.92	-0.316	Plastid
	Ccam04g02396	CcTPS18	521	60.4742	5.55	50.16	87.97	-0.294	Plastid
	Ccam04g02399	CcTPS19	611	70.0732	5.68	47.4	92.91	-0.239	Plastid
	Ccam04g02400	CcTPS20	521	60.3991	5.68	49.15	87.22	-0.289	Plastid
	Ccam07g00015	CcTPS21	850	97.7639	6.08	54.72	86.93	-0.34	Cytoplasm
	Ccam07g00016	CcTPS22	861	98.7502	5.82	53.05	90.69	-0.242	Cytoplasm
	Ccam07g00288	CcTPS23	482	55.1405	5.46	37.4	88.78	-0.302	Cytoplasm
	Ccam07g00289	CcTPS24	430	49.5678	5.44	46.47	93.6	-0.234	Plastid
	Ccam07g00290	CcTPS25	1088	125.206	6.41	38.16	88.71	-0.3	Plastid
	Ccam07g00291	CcTPS26	670	76.9092	7.05	38.29	88.19	-0.335	Plastid
	Ccam07g00292	CcTPS27	264	30.3039	5	35.03	86.4	-0.146	Cytoplasm
	Ccam07g00293	CcTPS28	314	36.0271	6.11	41.81	90.35	-0.347	Plastid
	Ccam07g00294	CcTPS29	549	62.6037	5.97	38.08	82.11	-0.314	Cytoplasm
	Ccam07g00295	CcTPS30	522	60.2826	6.72	41.41	92.43	-0.237	Plastid
	Ccam07g00297	CcTPS31	592	68.0138	5.48	44.77	95.88	-0.255	Cytoplasm
	Ccam07g00298	CcTPS32	486	56.0521	5.44	39.81	100.16	-0.272	Cytoplasm
	Ccam07g00300	CcTPS33	650	74.5751	5.38	39.98	97.38	-0.302	Cytoplasm
	Ccam07g00302	CcTPS34	745	85.3739	8.46	44.25	89.92	-0.184	Plastid
	Ccam07g00303	CcTPS35	466	53.6765	5.38	38.09	89.76	-0.245	Plastid
	Ccam07g00304	CcTPS36	492	56.5096	5.43	38.71	87.78	-0.246	Plastid
	Ccam07g00306	CcTPS37	313	36.1854	4.58	35.58	90.38	-0.084	Cytoplasm
	Ccam07g00307	CcTPS38	485	56.3405	5.21	32.11	88.64	-0.29	Cytoplasm
	Ccam07g00311	CcTPS39	235	26.9467	4.55	31.64	89.66	-0.045	Cytoplasm
	Ccam07g00328	CcTPS40	348	40.7414	5.23	41.1	90.72	-0.378	Cytoplasm
	Ccam07g00329	CcTPS41	184	21.3768	5.71	44.04	87.34	-0.145	Cytoplasm
	Ccam07g00330	CcTPS42	291	34.3335	5.65	37.97	101.92	-0.248	Cytoplasm
	Ccam07g00331	CcTPS43	497	58.2249	5.16	42.92	94.95	-0.244	Cytoplasm
	Ccam07g00332	CcTPS44	200	22.9017	5.89	43.59	86.2	-0.024	Cytoplasm
	Ccam07g00333	CcTPS45	300	35.1094	5.31	41.68	107.3	-0.189	Cytoplasm
	Ccam07g00334	CcTPS46	497	58.1678	5.11	41.74	94.95	-0.232	Cytoplasm
	Ccam07g00335	CcTPS47	533	62.542	5.41	39.52	95.67	-0.268	Cytoplasm
	Ccam07g00342	CcTPS48	597	68.5715	5.82	45.09	91.44	-0.315	Plastid
	Ccam07g00356	CcTPS49	468	53.9351	7.59	36.8	86.84	-0.379	Cytoplasm
	Ccam07g00373	CcTPS50	241	28.1993	5.96	37.49	88.22	-0.53	Cytoplasm
	Ccam07g00374	CcTPS51	130	14.5527	7.63	37.91	80.23	-0.271	Cytoplasm
	Ccam07g00665	CcTPS52	787	90.4097	6.3	41.88	87.81	-0.261	Plastid
	Ccam07g00666	CcTPS53	513	59.4201	6.3	40.44	86.3	-0.276	Cytoplasm
	Ccam10g00138	CcTPS54	537	61.8469	5.41	42.11	92.94	-0.278	Plastid
	Ccam10g00784	CcTPS55	561	65.1493	5.52	47.9	89.5	-0.407	Cytoplasm
	Ccam10g00788	CcTPS56	561	65.2283	5.25	44.62	90.53	-0.398	Cytoplasm
	Ccam10g00790	CcTPS57	531	61.8883	5.15	53.01	86.67	-0.449	Cytoplasm
	Ccam10g00799	CcTPS58	512	59.7955	5.38	49.08	92.54	-0.348	Cytoplasm
	Ccam10g00800	CcTPS59	553	64.0901	5.27	50.72	89.57	-0.378	Cytoplasm
	Ccam10g00802	CcTPS60	561	64.905	5.38	46.73	88.31	-0.401	Cytoplasm
	Ccam10g00804	CcTPS61	564	65.236	5.77	30.59	94.06	-0.285	Cytoplasm
	Ccam10g00809	CcTPS62	454	52.7277	6.05	36.61	89.54	-0.303	Cytoplasm
	Ccam10g00811	CcTPS63	508	58.8518	5.91	35.8	89.61	-0.272	Cytoplasm
	Ccam10g00813	CcTPS64	683	76.9711	5.74	36.51	89.94	-0.289	Cytoplasm
	Ccam10g00816	CcTPS65	262	29.825	5.8	33.91	86.37	-0.418	Cytoplasm
	Ccam10g00819	CcTPS66	295	34.8845	4.7	34.03	89.8	-0.477	Cytoplasm
	Ccam10g00821	CcTPS67	280	32.6093	5.14	47.2	89.14	-0.307	Cytoplasm
	Ccam10g00828	CcTPS68	351	40.0831	5.06	40.37	87.78	-0.006	Cytoplasm
	Ccam10g00838	CcTPS69	492	56.4376	5.63	35.87	87.6	-0.251	Plastid
	Ccam10g00839	CcTPS70	492	56.5118	5.8	35.46	88.6	-0.244	Plastid
	Ccam10g00840	CcTPS71	494	56.811	5.55	36.52	88.83	-0.281	Plastid
	Ccam10g00841	CcTPS72	418	48.4165	5.82	34.97	89.11	-0.283	Plastid
	Ccam10g00845	CcTPS73	330	38.0793	9.18	29.1	92.21	-0.332	Extracellular
	Ccam10g00847	CcTPS74	584	67.0342	5.3	48.7	89.33	-0.399	Cytoplasm
	Ccam10g00850	CcTPS75	591	67.8674	5.45	48.47	89.75	-0.343	Plastid
	Ccam10g00895	CcTPS76	581	67.7279	5.85	44.78	92.77	-0.344	Plastid
	Ccam11g00173	CcTPS77	563	65.3509	5.47	43	97.02	-0.325	Cytoplasm
	Ccam12g00522	CcTPS78	682	78.3979	5.75	38.72	93.08	-0.233	Cytoplasm
	Ccam12g00530	CcTPS79	762	87.9439	5.75	43.82	90.09	-0.306	Cytoplasm
	Ccam12g00531	CcTPS80	762	87.969	5.78	43.65	90.87	-0.296	Cytoplasm
	Ccam12g00532	CcTPS81	754	86.8149	5.84	38.23	93.66	-0.198	Cytoplasm
Cinnamomum chago	Cicha01G0127600.1	CchigoTPS1	585	93.6684	5.68	36.54	96	-0.225	Plastid
	Cicha01G0230300.1	CchigoTPS2	821	35.9107	6.02	42.64	84.1	-0.322	Plastid
	Cicha01G0230700.1	CchigoTPS3	733	22.3635	6.39	40.58	87.03	-0.252	Cytoplasm
	Cicha02G0011100.1	CchigoTPS4	115	44.1996	5.75	41.19	79.65	-0.443	Cytoplasm
	Cicha02G0011200.1	CchigoTPS5	558	56.7331	5.84	38.83	83.69	-0.385	Cytoplasm
	Cicha02G0135200.1	CchigoTPS6	527	56.4368	5.66	37.56	92.87	-0.273	Cytoplasm
	Cicha02G0147000.1	CchigoTPS7	909	57.312	5.94	41.69	83.76	-0.358	Cytoplasm
	Cicha02G0147400.1	CchigoTPS8	909	54.4302	5.84	40.7	83.43	-0.355	Cytoplasm
	Cicha02G0147700.1	CchigoTPS9	422	53.4726	5.3	32.02	95.21	-0.132	Cytoplasm
	Cicha02G0147800.1	CchigoTPS10	743	60.4146	5.42	38.57	90.4	-0.253	Cytoplasm
	Cicha02G0147900.1	CchigoTPS11	566	63.8708	5.93	39.21	93.39	-0.286	Cytoplasm
	Cicha02G0150800.1	CchigoTPS12	557	50.1805	5.96	42.93	90.13	-0.327	Cytoplasm
	Cicha02G0152400.1	CchigoTPS13	346	36.7954	6.27	35.42	89.88	-0.187	Cytoplasm
	Cicha02G0241700.1	CchigoTPS14	562	71.389	5.79	41.7	92.72	-0.262	Cytoplasm
	Cicha02G0242200.1	CchigoTPS15	559	71.2498	5.47	43.98	93.08	-0.259	Cytoplasm
	Cicha02G0242300.1	CchigoTPS16	434	57.452	5.04	37.93	97.1	-0.208	Cytoplasm
	Cicha03G0030000.1	CchigoTPS17	478	70.132	5.37	51.7	91.42	-0.126	Cytoplasm
	Cicha03G0092500.1	CchigoTPS18	561	60.4742	5.58	42.88	85.17	-0.412	Cytoplasm
	Cicha03G0134800.1	CchigoTPS19	1470	70.0732	8.47	43.48	85.96	-0.404	Plastid
	Cicha03G0165100.1	CchigoTPS20	614	60.3991	5.63	43.39	88.03	-0.26	Plastid
	Cicha03G0175600.1	CchigoTPS21	122	97.7639	5.53	52.42	84.67	-0.292	Cytoplasm
	Cicha04G0210900.1	CchigoTPS22	542	98.7502	5.39	45.09	89.59	-0.332	Plastid
	Cicha04G0211000.1	CchigoTPS23	621	55.1405	5.23	45.23	84.8	-0.37	Plastid
	Cicha05G0145800.1	CchigoTPS24	736	49.5678	6.41	44.21	80.12	-0.386	Cytoplasm
	Cicha06G0153600.1	CchigoTPS25	2601	125.206	5.64	38.84	91.17	-0.234	Cytoplasm
	Cicha07G0001100.1	CchigoTPS26	699	76.9092	6.18	55.31	88.11	-0.343	Plastid
	Cicha07G0016000.1	CchigoTPS27	367	30.3039	5.18	39.77	87.14	-0.268	Plastid
	Cicha07G0016300.1	CchigoTPS28	505	36.0271	5.52	38.88	92.63	-0.191	Cytoplasm
	Cicha07G0016500.1	CchigoTPS29	172	62.6037	7.1	34.29	82.79	-0.35	Cytoplasm
	Cicha07G0016700.1	CchigoTPS30	302	60.2826	5.04	54.52	78.81	-0.431	Cytoplasm
	Cicha07G0017400.1	CchigoTPS31	489	68.0138	5.44	37.62	94.66	-0.162	Cytoplasm
	Cicha07G0017500.1	CchigoTPS32	559	56.0521	5.82	41.15	85.08	-0.371	Plastid
	Cicha07G0018800.1	CchigoTPS33	558	74.5751	5.96	39.75	87.17	-0.346	Plastid
	Cicha07G0018900.1	CchigoTPS34	595	85.3739	6.09	46.56	91.61	-0.257	Plastid
	Cicha07G0019000.1	CchigoTPS35	435	53.6765	6.48	44.17	95.72	-0.161	Cytoplasm
	Cicha07G0019100.1	CchigoTPS36	2781	56.5096	5.39	46.54	83.75	-0.389	Cytoplasm
	Cicha07G0019200.1	CchigoTPS37	1347	36.1854	5.65	39.96	89.44	-0.208	Cytoplasm
	Cicha07G0019400.1	CchigoTPS38	466	56.3405	5.05	38.79	83.09	-0.216	Cytoplasm
	Cicha07G0019500.1	CchigoTPS39	604	26.9467	5.42	44.52	85.4	-0.262	Plastid
	Cicha07G0020800.1	CchigoTPS40	1027	40.7414	5.48	38.19	91.46	-0.33	Cytoplasm
	Cicha07G0021500.1	CchigoTPS41	582	21.3768	6.15	41.94	93.63	-0.309	Plastid
	Cicha07G0023300.1	CchigoTPS42	582	34.3335	6.02	47.35	90.46	-0.32	Plastid
	Cicha07G0031800.1	CchigoTPS43	736	58.2249	6.19	38.75	88.6	-0.258	Cytoplasm
	Cicha07G0032400.1	CchigoTPS44	787	22.9017	6.49	40.25	87.67	-0.271	Plastid
	Cicha07G0032700.1	CchigoTPS45	787	35.1094	6.53	40.65	88.79	-0.254	Plastid
	Cicha07G0033000.1	CchigoTPS46	787	58.1678	6.41	40.96	87.45	-0.263	Plastid
	Cicha07G0033300.1	CchigoTPS47	838	62.542	6.47	40.98	86.43	-0.235	Plastid
	Cicha07G0033600.1	CchigoTPS48	838	68.5715	6.47	41.21	86.31	-0.238	Plastid
	Cicha07G0034000.1	CchigoTPS49	718	53.9351	6.47	40.18	87.97	-0.269	Cytoplasm
	Cicha07G0035300.1	CchigoTPS50	818	28.1993	5.93	42.9	83.24	-0.332	Plastid
	Cicha07G0044700.1	CchigoTPS51	791	14.5527	6.23	41.96	87.75	-0.252	Plastid
	Cicha07G0048200.1	CchigoTPS52	79	90.4097	4.56	35.77	93.67	0.138	Cytoplasm
	Cicha10G0038500.1	CchigoTPS53	177	59.4201	5.24	32.08	80.4	-0.488	Cytoplasm
	Cicha10G0076600.1	CchigoTPS54	495	61.8469	5.31	49.34	86.51	-0.439	Cytoplasm
	Cicha10G0077000.1	CchigoTPS55	561	65.1493	5.29	48.92	87.93	-0.413	Cytoplasm
	Cicha10G0077300.1	CchigoTPS56	561	65.2283	5.21	48.59	89.68	-0.384	Cytoplasm
	Cicha10G0077600.1	CchigoTPS57	514	61.8883	5.52	37.06	94.84	-0.241	Cytoplasm
	Cicha10G0077700.1	CchigoTPS58	303	59.7955	6.28	35.72	96.57	-0.523	Cytoplasm
	Cicha10G0077900.1	CchigoTPS59	181	64.0901	6.83	39.01	83.43	-0.172	Cytoplasm
	Cicha10G0078000.1	CchigoTPS60	196	64.905	5.65	38.13	113.93	-0.257	Cytoplasm
	Cicha10G0078600.1	CchigoTPS61	609	65.236	6.71	37.38	87.57	-0.276	Plastid
	Cicha10G0078700.1	CchigoTPS62	223	52.7277	6.13	34.99	86.64	-0.147	Cytoplasm
	Cicha10G0079000.1	CchigoTPS63	458	58.8518	5.63	38.61	91.35	-0.252	Cytoplasm
	Cicha10G0079500.1	CchigoTPS64	548	76.9711	5.1	48.53	90.4	-0.369	Cytoplasm
	Cicha10G0079600.1	CchigoTPS65	533	29.825	5.42	46.64	89.1	-0.313	Plastid
	Cicha10G0083200.1	CchigoTPS66	506	34.8845	5.76	40.36	99.21	-0.236	Cytoplasm
	Cicha11G0015700.1	CchigoTPS67	563	32.6093	5.21	41.94	95.97	-0.31	Cytoplasm
	Cicha11G0015800.1	CchigoTPS68	380	40.0831	4.99	43.43	98.05	-0.331	Cytoplasm
	Cicha11G0015900.1	CchigoTPS69	535	56.4376	5.36	40.64	94.97	-0.377	Cytoplasm
	Cicha11G0016000.1	CchigoTPS70	480	56.5118	5.29	41.69	97.12	-0.347	Cytoplasm
	Cicha12G0045800.1	CchigoTPS71	754	56.811	5.6	39.48	94.77	-0.205	Cytoplasm
	Cicha12G0046500.1	CchigoTPS72	756	48.4165	5.8	38.09	89.66	-0.283	Cytoplasm
Cinnamomum kanehirae	mrna.CKAN_00037500	CkTPS1	520	38.0793	5.42	37.09	92.04	-0.23	Cytoplasm
	mrna.CKAN_00205100	CkTPS2	603	67.0342	6.22	46.33	85.07	-0.336	Plastid
	mrna.CKAN_00205200	CkTPS3	717	67.8674	6.38	45.38	83.54	-0.355	Cytoplasm
	mrna.CKAN_00454200	CkTPS4	148	67.7279	5.55	21.69	93.58	-0.269	Cytoplasm
	mrna.CKAN_00496500	CkTPS5	499	65.3509	6.09	32.23	94.37	-0.16	Cytoplasm
	mrna.CKAN_00496600	CkTPS6	180	78.3979	5.74	35.9	90.33	-0.058	Cytoplasm
	mrna.CKAN_00496700	CkTPS7	299	87.9439	5.22	35.96	101.77	-0.265	Cytoplasm
	mrna.CKAN_00496800	CkTPS8	442	87.969	5.65	31.47	90.9	-0.164	Cytoplasm
	mrna.CKAN_00497000	CkTPS9	546	86.8149	5.94	37.02	88.74	-0.287	Cytoplasm
	mrna.CKAN_00505300	CkTPS10	557	64.0424	5.37	34.48	87.54	-0.283	Cytoplasm
	mrna.CKAN_00576600	CkTPS11	230	26.4071	6.43	36.68	89.57	-0.372	Cytoplasm
	mrna.CKAN_00576700	CkTPS12	553	63.7289	5.6	36.9	95.44	-0.233	Cytoplasm
	mrna.CKAN_00577000	CkTPS13	178	20.1511	4.7	60.4	93.26	-0.134	Cytoplasm
	mrna.CKAN_00577100	CkTPS14	168	19.3185	4.76	35.45	102.74	0.025	Cytoplasm
	mrna.CKAN_00577200	CkTPS15	581	66.8053	5.82	44.05	93.05	-0.301	Cytoplasm
	mrna.CKAN_00577300	CkTPS16	583	67.1674	5.67	45.92	93.04	-0.299	Cytoplasm
	mrna.CKAN_00577600	CkTPS17	565	65.0093	5.51	39.83	94.64	-0.232	Cytoplasm
	mrna.CKAN_00600600	CkTPS18	504	57.648	5.15	59.71	90.73	-0.196	Cytoplasm
	mrna.CKAN_00715700	CkTPS19	531	60.8839	5.85	52.48	94.2	-0.145	Plastid
	mrna.CKAN_00856800	CkTPS20	186	21.0181	4.78	35.5	96.88	-0.015	Cytoplasm
	mrna.CKAN_00857000	CkTPS21	393	44.7172	5.82	41.79	83.31	-0.361	Cytoplasm
	mrna.CKAN_00873300	CkTPS22	150	18.0159	8.55	52.84	89.13	-0.505	Cytoplasm
	mrna.CKAN_01222000	CkTPS23	455	52.6889	4.92	36.63	92.77	-0.301	Cytoplasm
	mrna.CKAN_01223500	CkTPS24	553	63.7579	5.37	45.31	91.88	-0.268	Cytoplasm
	mrna.CKAN_01223700	CkTPS25	611	70.057	5.68	46.12	90.51	-0.285	Plastid
	mrna.CKAN_01223800	CkTPS26	631	72.5161	5.99	47.17	86.1	-0.308	Plastid
	mrna.CKAN_01223900	CkTPS27	565	65.1175	5.3	46.42	89.77	-0.284	Plastid
	mrna.CKAN_01529000	CkTPS28	563	64.3854	5.51	43.47	88.83	-0.355	Plastid
	mrna.CKAN_01699900	CkTPS29	701	81.2529	6.19	52.6	88.86	-0.362	Cytoplasm
	mrna.CKAN_01700200	CkTPS30	1613	184.41	5.83	55.88	88.33	-0.221	Cytoplasm
	mrna.CKAN_01721000	CkTPS31	558	63.9317	5.79	40.96	86.45	-0.315	Plastid
	mrna.CKAN_01721100	CkTPS32	596	68.2569	5.57	46.93	91.91	-0.274	Plastid
	mrna.CKAN_01721200	CkTPS33	574	66.2048	6.07	40.52	85.96	-0.302	Cytoplasm
	mrna.CKAN_01721500	CkTPS34	484	55.5747	6.36	44.6	96.92	-0.267	Plastid
	mrna.CKAN_01721700	CkTPS35	690	79.4854	5.69	46.52	81.94	-0.356	Plastid
	mrna.CKAN_01721800	CkTPS36	250	28.4554	5.42	46.73	81.48	-0.185	Cytoplasm
	mrna.CKAN_01721900	CkTPS37	559	64.147	5.2	42.44	82.16	-0.343	Cytoplasm
	mrna.CKAN_01723000	CkTPS38	353	40.9332	5.99	42.76	103.6	-0.244	Cytoplasm
	mrna.CKAN_01723100	CkTPS39	566	65.5671	5.39	41.28	90.62	-0.311	Cytoplasm
	mrna.CKAN_01723200	CkTPS40	566	65.6462	5.5	38.79	90.44	-0.318	Cytoplasm
	mrna.CKAN_01723300	CkTPS41	376	43.1684	5.44	41.9	97.82	-0.285	Cytoplasm
	mrna.CKAN_01723400	CkTPS42	566	65.6993	5.55	38.68	91.47	-0.31	Cytoplasm
	mrna.CKAN_01723500	CkTPS43	566	65.7594	5.61	40.56	90.62	-0.333	Cytoplasm
	mrna.CKAN_01733100	CkTPS44	582	66.9668	5.91	46.33	90.62	-0.321	Plastid
	mrna.CKAN_01733200	CkTPS45	157	18.3024	9.13	23.07	96.24	-0.146	Cytoplasm
	mrna.CKAN_01735900	CkTPS46	719	82.2707	5.53	46.91	90.58	-0.345	Plastid
	mrna.CKAN_01736000	CkTPS47	1071	123.133	5.68	47.37	88.65	-0.373	Plastid
	mrna.CKAN_01736200	CkTPS48	511	59.9269	5.3	40.81	96.16	-0.249	Cytoplasm
	mrna.CKAN_01736400	CkTPS49	1232	140.262	5.73	42.23	89.02	-0.287	Plastid
	mrna.CKAN_01736500	CkTPS50	113	12.5324	6.49	48.65	82.83	-0.274	Cytoplasm
	mrna.CKAN_01736600	CkTPS51	84	9.87144	4.41	62.79	101.07	0.029	Cytoplasm
	mrna.CKAN_01736800	CkTPS52	1121	128.724	5.5	43.75	90.26	-0.36	Plastid
	mrna.CKAN_01737400	CkTPS53	442	51.4158	5.18	42.13	92.67	-0.24	Cytoplasm
	mrna.CKAN_01750900	CkTPS54	240	27.3984	5.88	36.45	91.04	-0.069	Cytoplasm
	mrna.CKAN_01751200	CkTPS55	787	90.1533	6.12	41.14	87.94	-0.25	Plastid
	mrna.CKAN_01751300	CkTPS56	418	48.7039	8.94	47.41	83.95	-0.433	Cytoplasm
	mrna.CKAN_01752000	CkTPS57	432	49.6512	6.51	39.14	90.97	-0.079	Cytoplasm
	mrna.CKAN_01775800	CkTPS58	604	69.1787	5.39	44.56	84.29	-0.312	Plastid
	mrna.CKAN_02245600	CkTPS59	563	64.6271	5.42	42	93.85	-0.229	Plastid
	mrna.CKAN_02276200	CkTPS60	548	63.4723	5.24	47.45	89.67	-0.384	Cytoplasm
	mrna.CKAN_02276400	CkTPS61	466	54.5676	5.75	40.08	90.36	-0.368	Cytoplasm
	mrna.CKAN_02276500	CkTPS62	548	63.5023	5.24	46.09	90.02	-0.39	Cytoplasm
	mrna.CKAN_02276600	CkTPS63	561	65.2612	5.25	49.37	85.33	-0.463	Cytoplasm
	mrna.CKAN_02276800	CkTPS64	562	64.972	5.5	49.38	88.81	-0.378	Cytoplasm
	mrna.CKAN_02276900	CkTPS65	553	64.2423	5.23	51.1	91.5	-0.359	Cytoplasm
	mrna.CKAN_02277100	CkTPS66	182	20.9242	5.83	27.07	82.47	-0.228	Cytoplasm
	mrna.CKAN_02277500	CkTPS67	157	18.4365	6.44	26.37	90.64	-0.247	Cytoplasm
	mrna.CKAN_02277600	CkTPS68	221	25.0387	4.75	46.48	88.73	-0.14	Cytoplasm
	mrna.CKAN_02277800	CkTPS69	453	51.9584	4.86	34.92	82.03	-0.247	Cytoplasm
	mrna.CKAN_02278500	CkTPS70	183	20.9683	8.87	43.6	90.55	-0.022	Endoplasmic reticulum
	mrna.CKAN_02279100	CkTPS71	224	26.2977	8.86	39.92	90.04	-0.171	Extracellular
	mrna.CKAN_02279400	CkTPS72	317	36.3867	6.19	51.29	76.03	-0.321	Plastid
	mrna.CKAN_02279600	CkTPS73	214	24.3366	4.64	28.88	90.28	-0.226	Cytoplasm
	mrna.CKAN_02279800	CkTPS74	588	67.3428	4.72	48.99	85.48	-0.253	Cytoplasm
	mrna.CKAN_02279900	CkTPS75	190	21.6896	5.45	65.53	83.79	-0.441	Cytoplasm
	mrna.CKAN_02280000	CkTPS76	256	29.2395	7	44.24	77.34	-0.24	Plastid
	mrna.CKAN_02280100	CkTPS77	139	16.3629	5.3	39.4	88.49	-0.225	Cytoplasm
	mrna.CKAN_02280200	CkTPS78	274	31.5483	5.13	45.43	91.13	-0.105	Cytoplasm
	mrna.CKAN_02280900	CkTPS79	592	67.9002	5.39	49.44	91.08	-0.377	Cytoplasm
	mrna.CKAN_02281000	CkTPS80	545	62.7546	5.49	45.72	90.68	-0.331	Cytoplasm
	mrna.CKAN_02283900	CkTPS81	416	48.6053	5.94	38.95	97.74	-0.201	Cytoplasm
	mrna.CKAN_02284000	CkTPS82	581	67.6598	5.86	41.75	93.29	-0.34	Plastid
	mrna.CKAN_02388600	CkTPS83	799	92.6683	5.38	44.41	100.24	-0.332	Cytoplasm
	mrna.CKAN_02388700	CkTPS84	546	63.2234	5.33	42.19	97.71	-0.326	Cytoplasm
	mrna.CKAN_02388800	CkTPS85	799	92.6541	5.31	42.32	99.61	-0.337	Cytoplasm
	mrna.CKAN_02585000	CkTPS86	801	91.8906	5.66	40.54	95.93	-0.158	Cytoplasm
	mrna.CKAN_02585600	CkTPS87	754	87.012	5.74	42.49	91.56	-0.269	Cytoplasm
	mrna.CKAN_02585700	CkTPS88	753	86.7569	5.95	38.71	91.06	-0.237	Cytoplasm
Camphora longepaniculata	YZGene001837.t01	CLTPS1	818	93.6064	6.05	45.03	83.58	-0.34	Plastid
	YZGene004774.t01	CLTPS2	272	30.9251	5.71	40.69	87.13	-0.396	Cytoplasm
	YZGene005549.t01	CLTPS3	525	60.075	5.61	54.32	91.6	-0.078	Plastid
	YZGene007572.t01	CLTPS4	249	29.4391	6.51	55.48	88.51	-0.384	Cytoplasm
	YZGene011751.t01	CLTPS5	272	31.0784	6.01	45.57	90	-0.416	Plastid
	YZGene011752.t01	CLTPS6	418	47.9081	5	36.6	93.54	-0.145	Cytoplasm
	YZGene011756.t01	CLTPS7	498	57.6065	5.58	36.3	97.67	-0.143	Cytoplasm
	YZGene011757.t01	CLTPS8	604	69.9794	5.96	38.18	87.81	-0.276	Cytoplasm
	YZGene011759.t01	CLTPS9	538	61.9401	5.54	39.61	91.54	-0.28	Cytoplasm
	YZGene011873.t01	CLTPS10	496	56.8391	5.25	33.85	89.84	-0.223	Cytoplasm
	YZGene011878.t01	CLTPS11	558	64.2145	5.34	35.07	88.76	-0.276	Cytoplasm
	YZGene011882.t01	CLTPS12	557	64.0264	5.24	35.42	86.84	-0.262	Cytoplasm
	YZGene011884.t01	CLTPS13	414	47.3852	5.54	32.24	88.07	-0.235	Cytoplasm
	YZGene011887.t01	CLTPS14	545	62.8551	5.29	34.96	87.67	-0.268	Cytoplasm
	YZGene012791.t01	CLTPS15	521	59.5616	5.72	35.72	88.98	-0.329	Cytoplasm
	YZGene012794.t01	CLTPS16	266	29.9477	5.17	41.66	88.46	-0.187	Cytoplasm
	YZGene012797.t01	CLTPS17	470	54.1249	5.75	44.12	93.87	-0.293	Cytoplasm
	YZGene012800.t01	CLTPS18	470	54.1598	5.56	41.73	94.04	-0.293	Cytoplasm
	YZGene014582.t01	CLTPS19	209	24.6565	4.88	21.89	100.77	-0.229	Cytoplasm
	YZGene014584.t01	CLTPS20	657	75.2868	5.53	42.49	89.13	-0.243	Cytoplasm
	YZGene015536.t01	CLTPS21	1335	152.984	5.9	48.67	88.03	-0.307	Cytoplasm
	YZGene015543.t01	CLTPS22	707	81.8895	5.05	43.57	86.51	-0.318	Cytoplasm
	YZGene015562.t01	CLTPS23	455	52.6688	4.85	40.1	90.86	-0.331	Cytoplasm
	YZGene015563.t01	CLTPS24	455	52.786	4.8	39.16	92.13	-0.327	Cytoplasm
	YZGene023025.t01	CLTPS25	408	47.9963	7.22	45.61	83.16	-0.295	Cytoplasm
	YZGene025631.t01	CLTPS26	506	58.789	5.59	35.99	99.58	-0.23	Cytoplasm
	YZGene025692.t01	CLTPS27	591	67.9685	5.46	48.27	89.58	-0.353	Plastid
	YZGene025696.t01	CLTPS28	585	67.1053	5.3	48.95	89.35	-0.395	Cytoplasm
	YZGene025699.t01	CLTPS29	211	24.4927	9.14	24.7	98.44	-0.31	Cytoplasm
	YZGene025702.t01	CLTPS30	508	58.8508	6.05	35.74	89.61	-0.273	Cytoplasm
	YZGene025704.t01	CLTPS31	508	58.8518	5.91	35.8	89.61	-0.272	Cytoplasm
	YZGene025706.t01	CLTPS32	508	58.8518	5.91	35.8	89.61	-0.272	Cytoplasm
	YZGene025708.t01	CLTPS33	508	58.8518	5.91	35.8	89.61	-0.272	Cytoplasm
	YZGene025710.t01	CLTPS34	508	58.8417	5.91	35.8	89.61	-0.27	Cytoplasm
	YZGene025711.t01	CLTPS35	331	38.7638	5.7	31.53	96.56	-0.263	Cytoplasm
	YZGene025713.t01	CLTPS36	293	33.8069	6.02	39.25	80.17	-0.335	Cytoplasm
	YZGene025714.t01	CLTPS37	425	49.0276	6.17	33.2	92.68	-0.312	Cytoplasm
	YZGene025716.t01	CLTPS38	367	42.0428	5.98	29.74	95.34	-0.153	Cytoplasm
	YZGene025724.t01	CLTPS39	762	87.9755	6.25	34.18	95.62	-0.211	Cytoplasm
	YZGene025726.t01	CLTPS40	492	57.1326	5.3	45.88	91.38	-0.29	Cytoplasm
	YZGene025728.t01	CLTPS41	597	68.9445	5.77	53.36	86.42	-0.419	Plastid
	YZGene025729.t01	CLTPS42	332	38.6144	5.35	44.88	85.99	-0.224	Cytoplasm
	YZGene025740.t01	CLTPS43	561	65.3172	5.25	49.62	86.2	-0.452	Cytoplasm
	YZGene025741.t01	CLTPS44	407	47.6575	5.29	41.99	93.91	-0.345	Cytoplasm
	YZGene025743.t01	CLTPS45	561	65.0622	5.3	44.71	92.28	-0.38	Cytoplasm
	YZGene025748.t01	CLTPS46	562	65.3386	5.46	47.1	90.04	-0.392	Cytoplasm
	YZGene025893.t01	CLTPS47	517	60.213	5.33	49.43	94.12	-0.337	Cytoplasm
	YZGene026970.t01	CLTPS48	563	65.2675	5.39	42.72	93.2	-0.385	Cytoplasm
	YZGene026971.t01	CLTPS49	251	28.8929	5.45	45.74	103.78	-0.43	Cytoplasm
	YZGene030782.t01	CLTPS50	493	56.7918	5.71	41.55	87.42	-0.273	Plastid
	YZGene031477.t01	CLTPS51	663	75.943	6.06	41.55	86.89	-0.263	Cytoplasm
	YZGene031480.t01	CLTPS52	663	75.947	6.06	42.38	87.35	-0.263	Cytoplasm
	YZGene031812.t01	CLTPS53	527	61.0762	5.62	44.56	92.85	-0.306	Cytoplasm
	YZGene031813.t01	CLTPS54	110	12.7979	5.66	25.15	101	-0.115	Cytoplasm
	YZGene031825.t01	CLTPS55	518	59.5732	5.48	41.61	89.02	-0.326	Cytoplasm
	YZGene031826.t01	CLTPS56	518	59.6693	5.39	40.39	89.94	-0.34	Cytoplasm
	YZGene031827.t01	CLTPS57	994	114.747	5.49	43.02	92.67	-0.34	Plastid
	YZGene031835.t01	CLTPS58	511	60.077	5.27	42.88	93.11	-0.303	Cytoplasm
	YZGene031836.t01	CLTPS59	550	63.9684	5.42	45	92.02	-0.304	Cytoplasm
	YZGene031837.t01	CLTPS60	566	65.7503	5.4	41.94	90.09	-0.336	Cytoplasm
	YZGene031858.t01	CLTPS61	313	36.1054	4.7	34.68	90.99	-0.125	Cytoplasm
	YZGene031865.t01	CLTPS62	313	36.1334	4.7	34.68	91.6	-0.117	Cytoplasm
	YZGene031869.t01	CLTPS63	313	36.1334	4.7	34.68	91.6	-0.117	Cytoplasm
	YZGene031873.t01	CLTPS64	313	36.1334	4.7	34.68	91.6	-0.117	Cytoplasm
	YZGene031876.t01	CLTPS65	513	59.0855	5.1	36.99	92.57	-0.178	Cytoplasm
	YZGene031878.t01	CLTPS66	510	58.5637	5.05	35.76	98.12	-0.302	Cytoplasm
	YZGene031879.t01	CLTPS67	503	57.652	5.23	35.32	96.76	-0.221	Cytoplasm
	YZGene031880.t01	CLTPS68	310	35.4826	5.03	33.88	101	-0.095	Cytoplasm
	YZGene031881.t01	CLTPS69	420	48.2041	5.19	34.68	96.6	-0.247	Cytoplasm
	YZGene031882.t01	CLTPS70	503	57.622	5.28	35.93	97.34	-0.204	Cytoplasm
	YZGene031883.t01	CLTPS71	385	43.9584	4.96	37.73	99.82	-0.135	Cytoplasm
	YZGene031884.t01	CLTPS72	1101	126.589	6.04	39.76	87.77	-0.302	Cytoplasm
	YZGene031886.t01	CLTPS73	1670	192.097	5.8	37.61	87.88	-0.332	Cytoplasm
	YZGene031887.t01	CLTPS74	596	68.1148	5.56	46.18	91.91	-0.279	Plastid
	YZGene031888.t01	CLTPS75	558	63.7744	5.83	40.92	85.41	-0.331	Plastid
	YZGene031892.t01	CLTPS76	482	55.0694	5.45	37.55	89.38	-0.288	Cytoplasm
	YZGene031894.t01	CLTPS77	434	49.9364	5.3	35.92	82.21	-0.431	Cytoplasm
	YZGene031895.t01	CLTPS78	434	49.9364	5.3	35.92	82.21	-0.431	Cytoplasm
	YZGene031896.t01	CLTPS79	446	51.0482	5.27	39.12	92.91	-0.282	Cytoplasm
	YZGene031897.t01	CLTPS80	558	63.7123	5.89	41.49	86.45	-0.325	Plastid
	YZGene032135.t01	CLTPS81	848	97.4565	5.47	54.62	87.84	-0.263	Cytoplasm
	YZGene032138.t01	CLTPS82	854	98.0941	5.72	51.74	88.14	-0.289	Cytoplasm
	YZGene032141.t01	CLTPS83	853	98.1607	6.33	53.87	88.56	-0.321	Cytoplasm
	YZGene038455.t01	CLTPS84	776	89.2	6.22	38.86	93.76	-0.188	Cytoplasm
	YZGene038456.t01	CLTPS85	789	90.8944	5.77	41.08	91.57	-0.241	Cytoplasm
	YZGene038463.t01	CLTPS86	668	76.9966	5.79	39.24	96.5	-0.196	Cytoplasm

## Sheet: Table S2
Table S2. Cis-acting elements in four species of Lauraceae.
Gene Name	Element	Position (bp)	Annotation	Classification
CchigoTPS1	MSA-like	1805	cis-acting element involved in cell cycle regulation	growth and development
CchigoTPS1	TATC-box	103	cis-acting element involved in gibberellin-responsiveness	hormone responsive
CchigoTPS1	TCA	1743	cis-acting element involved in salicylic acid responsiveness	hormone responsive
CchigoTPS1	ABRE	495	cis-acting element involved in the abscisic acid responsiveness	hormone responsive
CchigoTPS1	ARE	325	cis-acting regulatory element essential for the anaerobic induction	stress reponsive
CchigoTPS1	ARE	900	cis-acting regulatory element essential for the anaerobic induction	stress reponsive
CchigoTPS1	ARE	1923	cis-acting regulatory element essential for the anaerobic induction	stress reponsive
CchigoTPS1	RY-element	1570	cis-acting regulatory element involved in seed-specific regulation	light responsive
CchigoTPS1	CGTCA-motif	448	cis-acting regulatory element involved in the MeJA-responsiveness	hormone responsive
CchigoTPS1	CGTCA-motif	796	cis-acting regulatory element involved in the MeJA-responsiveness	hormone responsive
CchigoTPS1	TGACG-motif	448	cis-acting regulatory element involved in the MeJA-responsiveness	hormone responsive
CchigoTPS1	TGACG-motif	796	cis-acting regulatory element involved in the MeJA-responsiveness	hormone responsive
CchigoTPS1	O2-site	318	cis-acting regulatory element involved in zein metabolism regulation	growth and development
CchigoTPS1	O2-site	375	cis-acting regulatory element involved in zein metabolism regulation	growth and development
CchigoTPS1	O2-site	488	cis-acting regulatory element involved in zein metabolism regulation	growth and development
CchigoTPS1	CAT-box	1489	cis-acting regulatory element related to meristem expression	growth and development
CchigoTPS1	P-box	1894	gibberellin-responsive element	hormone responsive
CchigoTPS1	MBS	864	MYB binding site involved in drought-inducibility	stress reponsive
CchigoTPS1	MRE	406	MYB binding site involved in light responsiveness	light responsive
CchigoTPS1	CCAAT-box	1807	MYBHv1 binding site	transcription factor binding
CchigoTPS1	Box 4	478	part of a conserved DNA module involved in light responsiveness	light responsive
CchigoTPS1	chs-CMA1a	892	part of a light responsive element	light responsive
CchigoTPS1	GATA-motif	1738	part of a light responsive element	light responsive
CchigoTPS1	TCCC-motif	212	part of a light responsive element	light responsive
CchigoTPS1	TCT-motif	1418	part of a light responsive element	light responsive
CchigoTPS1	MYB	833	MYB binding site	transcription factor binding
CchigoTPS1	MYB	864	MYB binding site	transcription factor binding
CchigoTPS1	MYC	297	MYC binding site	transcription factor binding
CchigoTPS1	MYC	366	MYC binding site	transcription factor binding
CchigoTPS1	MYC	1436	MYC binding site	transcription factor binding
CchigoTPS1	MYC	1750	MYC binding site	transcription factor binding
CchigoTPS1	MYC	1917	MYC binding site	transcription factor binding
CchigoTPS10	TC-rich repeats	1941	cis-acting element involved in defense and stress responsiveness	stress reponsive
CchigoTPS10	TCA	573	cis-acting element involved in salicylic acid responsiveness	hormone responsive
CchigoTPS10	TCA	1343	cis-acting element involved in salicylic acid responsiveness	hormone responsive
CchigoTPS10	TCA-element	77	cis-acting element involved in salicylic acid responsiveness	hormone responsive
CchigoTPS10	ABRE	204	cis-acting element involved in the abscisic acid responsiveness	hormone responsive
CchigoTPS10	ARE	316	cis-acting regulatory element essential for the anaerobic induction	stress reponsive
CchigoTPS10	ARE	959	cis-acting regulatory element essential for the anaerobic induction	stress reponsive
CchigoTPS10	G-box	388	cis-acting regulatory element involved in light responsiveness	light responsive
CchigoTPS10	G-Box	204	cis-acting regulatory element involved in light responsiveness	light responsive
CchigoTPS10	CGTCA-motif	721	cis-acting regulatory element involved in the MeJA-responsiveness	hormone responsive
CchigoTPS10	CGTCA-motif	1066	cis-acting regulatory element involved in the MeJA-responsiveness	hormone responsive
CchigoTPS10	TGACG-motif	721	cis-acting regulatory element involved in the MeJA-responsiveness	hormone responsive
CchigoTPS10	TGACG-motif	1066	cis-acting regulatory element involved in the MeJA-responsiveness	hormone responsive
CchigoTPS10	GT1-motif	1238	light responsive element	light responsive
CchigoTPS10	MBS	1472	MYB binding site involved in drought-inducibility	stress reponsive
CchigoTPS10	Box 4	291	part of a conserved DNA module involved in light responsiveness	light responsive
CchigoTPS10	Box 4	1924	part of a conserved DNA module involved in light responsiveness	light responsive
CchigoTPS10	chs-CMA1a	700	part of a light responsive element	light responsive
CchigoTPS10	TCCC-motif	845	part of a light responsive element	light responsive
CchigoTPS10	TCT-motif	1712	part of a light responsive element	light responsive
CchigoTPS10	MYB	259	MYB binding site	transcription factor binding
CchigoTPS10	MYB	1605	MYB binding site	transcription factor binding
CchigoTPS10	MYB	1472	MYB binding site	transcription factor binding
CchigoTPS10	MYC	366	MYC binding site	transcription factor binding
CchigoTPS10	MYC	434	MYC binding site	transcription factor binding
CchigoTPS10	MYC	1018	MYC binding site	transcription factor binding
CchigoTPS10	MYC	1933	MYC binding site	transcription factor binding
CchigoTPS11	TCA-element	941	cis-acting element involved in salicylic acid responsiveness	hormone responsive
CchigoTPS11	TCA-element	1046	cis-acting element involved in salicylic acid responsiveness	hormone responsive
CchigoTPS11	TCA-element	1323	cis-acting element involved in salicylic acid responsiveness	hormone responsive
CchigoTPS11	ABRE	1366	cis-acting element involved in the abscisic acid responsiveness	hormone responsive
CchigoTPS11	ABRE	1583	cis-acting element involved in the abscisic acid responsiveness	hormone responsive
CchigoTPS11	ABRE	1584	cis-acting element involved in the abscisic acid responsiveness	hormone responsive
CchigoTPS11	ABRE	1878	cis-acting element involved in the abscisic acid responsiveness	hormone responsive
CchigoTPS11	ARE	1311	cis-acting regulatory element essential for the anaerobic induction	stress reponsive
CchigoTPS11	G-box	1315	cis-acting regulatory element involved in light responsiveness	light responsive
CchigoTPS11	G-box	1582	cis-acting regulatory element involved in light responsiveness	light responsive
CchigoTPS11	G-box	1583	cis-acting regulatory element involved in light responsiveness	light responsive
CchigoTPS11	G-box	1721	cis-acting regulatory element involved in light responsiveness	light responsive
CchigoTPS11	G-Box	1583	cis-acting regulatory element involved in light responsiveness	light responsive
CchigoTPS11	CGTCA-motif	1034	cis-acting regulatory element involved in the MeJA-responsiveness	hormone responsive
CchigoTPS11	TGACG-motif	1034	cis-acting regulatory element involved in the MeJA-responsiveness	hormone responsive
CchigoTPS11	GT1-motif	59	light responsive element	light responsive
CchigoTPS11	MBS	1240	MYB binding site involved in drought-inducibility	stress reponsive
CchigoTPS11	Box 4	960	part of a conserved DNA module involved in light responsiveness	light responsive
CchigoTPS11	Box 4	1933	part of a conserved DNA module involved in light responsiveness	light responsive
CchigoTPS11	chs-Unit 1 m1	1377	part of a light responsive element	light responsive
CchigoTPS11	TCT-motif	1397	part of a light responsive element	light responsive
CchigoTPS11	DRE core	537	DREB binding site	transcription factor binding
CchigoTPS11	MYB	1240	MYB binding site	transcription factor binding
CchigoTPS11	MYB	950	MYB binding site	transcription factor binding
CchigoTPS11	MYB	1108	MYB binding site	transcription factor binding
CchigoTPS11	MYC	243	MYC binding site	transcription factor binding
CchigoTPS11	MYC	435	MYC binding site	transcription factor binding
CchigoTPS11	MYC	629	MYC binding site	transcription factor binding
CchigoTPS11	MYC	656	MYC binding site	transcription factor binding
CchigoTPS11	MYC	734	MYC binding site	transcription factor binding
CchigoTPS11	MYC	905	MYC binding site	transcription factor binding
CchigoTPS11	MYC	1060	MYC binding site	transcription factor binding
CchigoTPS11	MYC	1104	MYC binding site	transcription factor binding
CchigoTPS11	MYC	1880	MYC binding site	transcription factor binding
CchigoTPS11	WUN-motif	1656	wound-responsive element	stress reponsive
CchigoTPS12	TGA-element	810	auxin-responsive element	hormone responsive
CchigoTPS12	TC-rich repeats	130	cis-acting element involved in defense and stress responsiveness	stress reponsive
CchigoTPS12	TC-rich repeats	761	cis-acting element involved in defense and stress responsiveness	stress reponsive
CchigoTPS12	ARE	1860	cis-acting regulatory element essential for the anaerobic induction	stress reponsive
CchigoTPS12	circadian	416	cis-acting regulatory element involved in circadian control	growth and development
CchigoTPS12	CGTCA-motif	194	cis-acting regulatory element involved in the MeJA-responsiveness	hormone responsive
CchigoTPS12	TGACG-motif	194	cis-acting regulatory element involved in the MeJA-responsiveness	hormone responsive
CchigoTPS12	GC-motif	495	enhancer-like element involved in anoxic specific inducibility	stress reponsive
CchigoTPS12	P-box	1224	gibberellin-responsive element	hormone responsive
CchigoTPS12	P-box	1451	gibberellin-responsive element	hormone responsive
CchigoTPS12	P-box	1670	gibberellin-responsive element	hormone responsive
CchigoTPS12	CCAAT-box	353	MYBHv1 binding site	transcription factor binding
CchigoTPS12	CCAAT-box	1844	MYBHv1 binding site	transcription factor binding
CchigoTPS12	ATCT-motif	33	part of a conserved DNA module involved in light responsiveness	light responsive
CchigoTPS12	I-box	1205	part of a light responsive element	light responsive
CchigoTPS12	TCT-motif	130	part of a light responsive element	light responsive
CchigoTPS12	MYB	1144	MYB binding site	transcription factor binding
CchigoTPS12	MYB	1395	MYB binding site	transcription factor binding
CchigoTPS12	MYC	1023	MYC binding site	transcription factor binding
CchigoTPS12	WUN-motif	1962	wound-responsive element	stress reponsive
CchigoTPS13	TATC-box	1477	cis-acting element involved in gibberellin-responsiveness	hormone responsive
CchigoTPS13	TCA-element	1413	cis-acting element involved in salicylic acid responsiveness	hormone responsive
CchigoTPS13	TCA-element	1966	cis-acting element involved in salicylic acid responsiveness	hormone responsive
CchigoTPS13	ABRE	441	cis-acting element involved in the abscisic acid responsiveness	hormone responsive
CchigoTPS13	ABRE	442	cis-acting element involved in the abscisic acid responsiveness	hormone responsive
CchigoTPS13	ABRE	944	cis-acting element involved in the abscisic acid responsiveness	hormone responsive
CchigoTPS13	ABRE	1116	cis-acting element involved in the abscisic acid responsiveness	hormone responsive
CchigoTPS13	ABRE	1117	cis-acting element involved in the abscisic acid responsiveness	hormone responsive
CchigoTPS13	ABRE	1847	cis-acting element involved in the abscisic acid responsiveness	hormone responsive
CchigoTPS13	ABRE3a	943	cis-acting element involved in the abscisic acid responsiveness	hormone responsive
CchigoTPS13	ABRE4	943	cis-acting element involved in the abscisic acid responsiveness	hormone responsive
CchigoTPS13	ARE	41	cis-acting regulatory element essential for the anaerobic induction	stress reponsive
CchigoTPS13	ARE	1265	cis-acting regulatory element essential for the anaerobic induction	stress reponsive
CchigoTPS13	circadian	229	cis-acting regulatory element involved in circadian control	growth and development
CchigoTPS13	G-Box	441	cis-acting regulatory element involved in light responsiveness	light responsive
CchigoTPS13	G-Box	1116	cis-acting regulatory element involved in light responsiveness	light responsive
CchigoTPS13	G-Box	1847	cis-acting regulatory element involved in light responsiveness	light responsive
CchigoTPS13	G-box	441	cis-acting regulatory element involved in light responsiveness	light responsive
CchigoTPS13	G-box	942	cis-acting regulatory element involved in light responsiveness	light responsive
CchigoTPS13	G-box	943	cis-acting regulatory element involved in light responsiveness	light responsive
CchigoTPS13	G-box	1116	cis-acting regulatory element involved in light responsiveness	light responsive
CchigoTPS13	CGTCA-motif	1719	cis-acting regulatory element involved in the MeJA-responsiveness	hormone responsive
CchigoTPS13	TGACG-motif	1719	cis-acting regulatory element involved in the MeJA-responsiveness	hormone responsive
CchigoTPS13	O2-site	582	cis-acting regulatory element involved in zein metabolism regulation	growth and development
CchigoTPS13	O2-site	1699	cis-acting regulatory element involved in zein metabolism regulation	growth and development
CchigoTPS13	CAT-box	255	cis-acting regulatory element related to meristem expression	growth and development
CchigoTPS13	CAT-box	1468	cis-acting regulatory element related to meristem expression	growth and development
CchigoTPS13	P-box	151	gibberellin-responsive element	hormone responsive
CchigoTPS13	P-box	1978	gibberellin-responsive element	hormone responsive
CchigoTPS13	GT1-motif	538	light responsive element	light responsive
CchigoTPS13	GT1-motif	1043	light responsive element	light responsive
CchigoTPS13	GT1-motif	1767	light responsive element	light responsive
CchigoTPS13	MBS	618	MYB binding site involved in drought-inducibility	stress reponsive
CchigoTPS13	MBS	1590	MYB binding site involved in drought-inducibility	stress reponsive
CchigoTPS13	MRE	1307	MYB binding site involved in light responsiveness	light responsive
CchigoTPS13	CCAAT-box	626	MYBHv1 binding site	transcription factor binding
CchigoTPS13	Box 4	558	part of a conserved DNA module involved in light responsiveness	light responsive
CchigoTPS13	Box 4	880	part of a conserved DNA module involved in light responsiveness	light responsive
CchigoTPS13	Box 4	1631	part of a conserved DNA module involved in light responsiveness	light responsive
CchigoTPS13	I-box	1728	part of a light responsive element	light responsive
CchigoTPS13	TCCC-motif	72	part of a light responsive element	light responsive
CchigoTPS13	TCT-motif	854	part of a light responsive element	light responsive
CchigoTPS13	TCT-motif	1608	part of a light responsive element	light responsive
CchigoTPS13	AE-box	501	part of a module for light response	light responsive
CchigoTPS13	MYB	539	MYB binding site	transcription factor binding
CchigoTPS13	MYB	910	MYB binding site	transcription factor binding
CchigoTPS13	MYB	1766	MYB binding site	transcription factor binding
CchigoTPS13	MYB	618	MYB binding site	transcription factor binding
CchigoTPS13	MYB	1040	MYB binding site	transcription factor binding
CchigoTPS13	MYB	1590	MYB binding site	transcription factor binding
CchigoTPS13	MYC	1640	MYC binding site	transcription factor binding
CchigoTPS13	MYC	1939	MYC binding site	transcription factor binding
CchigoTPS13	MYC	924	MYC binding site	transcription factor binding
CchigoTPS14	LTR	802	cis-acting element involved in low-temperature responsiveness	stress reponsive
CchigoTPS14	ABRE	985	cis-acting element involved in the abscisic acid responsiveness	hormone responsive
CchigoTPS14	ABRE	1024	cis-acting element involved in the abscisic acid responsiveness	hormone responsive
CchigoTPS14	ARE	734	cis-acting regulatory element essential for the anaerobic induction	stress reponsive
CchigoTPS14	G-box	1023	cis-acting regulatory element involved in light responsiveness	light responsive
CchigoTPS14	G-Box	984	cis-acting regulatory element involved in light responsiveness	light responsive
CchigoTPS14	CAT-box	217	cis-acting regulatory element related to meristem expression	growth and development
CchigoTPS14	GC-motif	1385	enhancer-like element involved in anoxic specific inducibility	stress reponsive
CchigoTPS14	GC-motif	1570	enhancer-like element involved in anoxic specific inducibility	stress reponsive
CchigoTPS14	3-AF1	487	light responsive element	light responsive
CchigoTPS14	Sp1	196	light responsive element	light responsive
CchigoTPS14	Sp1	1175	light responsive element	light responsive
CchigoTPS14	Box 4	87	part of a conserved DNA module involved in light responsiveness	light responsive
CchigoTPS14	Box 4	161	part of a conserved DNA module involved in light responsiveness	light responsive
CchigoTPS14	GATA-motif	912	part of a light responsive element	light responsive
CchigoTPS14	I-box	1096	part of a light responsive element	light responsive
CchigoTPS14	I-box	1221	part of a light responsive element	light responsive
CchigoTPS14	TCCC-motif	493	part of a light responsive element	light responsive
CchigoTPS14	DRE1	1904	DREB binding site	transcription factor binding
CchigoTPS14	MYC	127	MYC binding site	transcription factor binding
CchigoTPS14	MYC	487	MYC binding site	transcription factor binding
CchigoTPS15	TGA-element	1349	auxin-responsive element	hormone responsive
CchigoTPS15	TC-rich repeats	757	cis-acting element involved in defense and stress responsiveness	stress reponsive
CchigoTPS15	LTR	473	cis-acting element involved in low-temperature responsiveness	stress reponsive
CchigoTPS15	LTR	1498	cis-acting element involved in low-temperature responsiveness	stress reponsive
CchigoTPS15	TCA-element	906	cis-acting element involved in salicylic acid responsiveness	hormone responsive
CchigoTPS15	ARE	268	cis-acting regulatory element essential for the anaerobic induction	stress reponsive
CchigoTPS15	ARE	320	cis-acting regulatory element essential for the anaerobic induction	stress reponsive
CchigoTPS15	ARE	1613	cis-acting regulatory element essential for the anaerobic induction	stress reponsive
CchigoTPS15	ARE	1665	cis-acting regulatory element essential for the anaerobic induction	stress reponsive
CchigoTPS15	G-box	939	cis-acting regulatory element involved in light responsiveness	light responsive
CchigoTPS15	RY-element	1466	cis-acting regulatory element involved in seed-specific regulation	light responsive
CchigoTPS15	RY-element	1470	cis-acting regulatory element involved in seed-specific regulation	light responsive
CchigoTPS15	CGTCA-motif	454	cis-acting regulatory element involved in the MeJA-responsiveness	hormone responsive
CchigoTPS15	CGTCA-motif	797	cis-acting regulatory element involved in the MeJA-responsiveness	hormone responsive
CchigoTPS15	CGTCA-motif	1375	cis-acting regulatory element involved in the MeJA-responsiveness	hormone responsive
CchigoTPS15	TGACG-motif	454	cis-acting regulatory element involved in the MeJA-responsiveness	hormone responsive
CchigoTPS15	TGACG-motif	797	cis-acting regulatory element involved in the MeJA-responsiveness	hormone responsive
CchigoTPS15	TGACG-motif	1375	cis-acting regulatory element involved in the MeJA-responsiveness	hormone responsive
CchigoTPS15	O2-site	1383	cis-acting regulatory element involved in zein metabolism regulation	growth and development
CchigoTPS15	GARE-motif	1227	gibberellin-responsive element	hormone responsive
CchigoTPS15	GT1-motif	1404	light responsive element	light responsive
CchigoTPS15	MBS	1556	MYB binding site involved in drought-inducibility	stress reponsive
CchigoTPS15	Box 4	1020	part of a conserved DNA module involved in light responsiveness	light responsive
CchigoTPS15	Gap-box	593	part of a light responsive element	light responsive
CchigoTPS15	Gap-box	1751	part of a light responsive element	light responsive
CchigoTPS15	TCCC-motif	1234	part of a light responsive element	light responsive
CchigoTPS15	TCCC-motif	1863	part of a light responsive element	light responsive
CchigoTPS15	AT1-motif	380	part of a light responsive module	light responsive
CchigoTPS15	MYB	1556	MYB binding site	transcription factor binding
CchigoTPS15	MYB	1227	MYB binding site	transcription factor binding
CchigoTPS15	MYC	552	MYC binding site	transcription factor binding
CchigoTPS15	MYC	597	MYC binding site	transcription factor binding
CchigoTPS15	MYC	1073	MYC binding site	transcription factor binding
CchigoTPS15	MYC	1214	MYC binding site	transcription factor binding
CchigoTPS15	MYC	1755	MYC binding site	transcription factor binding
CchigoTPS15	MYC	1835	MYC binding site	transcription factor binding
CchigoTPS16	TC-rich repeats	81	cis-acting element involved in defense and stress responsiveness	stress reponsive
CchigoTPS16	TCA	1071	cis-acting element involved in salicylic acid responsiveness	hormone responsive
CchigoTPS16	ABRE	105	cis-acting element involved in the abscisic acid responsiveness	hormone responsive
CchigoTPS16	ABRE	106	cis-acting element involved in the abscisic acid responsiveness	hormone responsive
CchigoTPS16	ARE	518	cis-acting regulatory element essential for the anaerobic induction	stress reponsive
CchigoTPS16	ARE	608	cis-acting regulatory element essential for the anaerobic induction	stress reponsive
CchigoTPS16	ARE	649	cis-acting regulatory element essential for the anaerobic induction	stress reponsive
CchigoTPS16	G-box	105	cis-acting regulatory element involved in light responsiveness	light responsive
CchigoTPS16	G-Box	105	cis-acting regulatory element involved in light responsiveness	light responsive
CchigoTPS16	CGTCA-motif	1595	cis-acting regulatory element involved in the MeJA-responsiveness	hormone responsive
CchigoTPS16	TGACG-motif	1595	cis-acting regulatory element involved in the MeJA-responsiveness	hormone responsive
CchigoTPS16	O2-site	663	cis-acting regulatory element involved in zein metabolism regulation	growth and development
CchigoTPS16	O2-site	803	cis-acting regulatory element involved in zein metabolism regulation	growth and development
CchigoTPS16	CAT-box	875	cis-acting regulatory element related to meristem expression	growth and development
CchigoTPS16	CAT-box	1348	cis-acting regulatory element related to meristem expression	growth and development
CchigoTPS16	GCN4_motif	738	cis-regulatory element involved in endosperm expression	growth and development
CchigoTPS16	HD-Zip 1	1940	element involved in differentiation of the palisade mesophyll cells	growth and development
CchigoTPS16	GC-motif	1325	enhancer-like element involved in anoxic specific inducibility	stress reponsive
CchigoTPS16	P-box	153	gibberellin-responsive element	hormone responsive
CchigoTPS16	GT1-motif	136	light responsive element	light responsive
CchigoTPS16	GT1-motif	158	light responsive element	light responsive
CchigoTPS16	GT1-motif	1064	light responsive element	light responsive
CchigoTPS16	Sp1	894	light responsive element	light responsive
CchigoTPS16	MBS	699	MYB binding site involved in drought-inducibility	stress reponsive
CchigoTPS16	MBS	1953	MYB binding site involved in drought-inducibility	stress reponsive
CchigoTPS16	MBSI	187	MYB binding site involved in flavonoid biosynthetic genes regulation	hormone responsive
CchigoTPS16	CCAAT-box	525	MYBHv1 binding site	transcription factor binding
CchigoTPS16	CCAAT-box	678	MYBHv1 binding site	transcription factor binding
CchigoTPS16	Box 4	122	part of a conserved DNA module involved in light responsiveness	light responsive
CchigoTPS16	Box 4	1084	part of a conserved DNA module involved in light responsiveness	light responsive
CchigoTPS16	Box 4	1617	part of a conserved DNA module involved in light responsiveness	light responsive
CchigoTPS16	Gap-box	1695	part of a light responsive element	light responsive
CchigoTPS16	LAMP-element	568	part of a light responsive element	light responsive
CchigoTPS16	TCT-motif	85	part of a light responsive element	light responsive
CchigoTPS16	MYB	135	MYB binding site	transcription factor binding
CchigoTPS16	MYB	446	MYB binding site	transcription factor binding
CchigoTPS16	MYB	725	MYB binding site	transcription factor binding
CchigoTPS16	MYB	1007	MYB binding site	transcription factor binding
CchigoTPS16	MYB	1065	MYB binding site	transcription factor binding
CchigoTPS16	MYB	1753	MYB binding site	transcription factor binding
CchigoTPS16	MYB	699	MYB binding site	transcription factor binding
CchigoTPS16	MYB	1953	MYB binding site	transcription factor binding
CchigoTPS16	MYC	328	MYC binding site	transcription factor binding
CchigoTPS16	MYC	645	MYC binding site	transcription factor binding
CchigoTPS16	MYC	715	MYC binding site	transcription factor binding
CchigoTPS16	MYC	1695	MYC binding site	transcription factor binding
CchigoTPS17	TGA-element	916	auxin-responsive element	hormone responsive
CchigoTPS17	MSA-like	1954	cis-acting element involved in cell cycle regulation	growth and development
CchigoTPS17	ACE	1161	cis-acting element involved in light responsiveness	light responsive
CchigoTPS17	ABRE	1194	cis-acting element involved in the abscisic acid responsiveness	hormone responsive
CchigoTPS17	ABRE	1223	cis-acting element involved in the abscisic acid responsiveness	hormone responsive
CchigoTPS17	ABRE	1468	cis-acting element involved in the abscisic acid responsiveness	hormone responsive
CchigoTPS17	ABRE	1523	cis-acting element involved in the abscisic acid responsiveness	hormone responsive
CchigoTPS17	ABRE	1524	cis-acting element involved in the abscisic acid responsiveness	hormone responsive
CchigoTPS17	ABRE3a	1193	cis-acting element involved in the abscisic acid responsiveness	hormone responsive
CchigoTPS17	ABRE3a	1222	cis-acting element involved in the abscisic acid responsiveness	hormone responsive
CchigoTPS17	ABRE4	1193	cis-acting element involved in the abscisic acid responsiveness	hormone responsive
CchigoTPS17	ABRE4	1222	cis-acting element involved in the abscisic acid responsiveness	hormone responsive
CchigoTPS17	ARE	698	cis-acting regulatory element essential for the anaerobic induction	stress reponsive
CchigoTPS17	ARE	842	cis-acting regulatory element essential for the anaerobic induction	stress reponsive
CchigoTPS17	circadian	881	cis-acting regulatory element involved in circadian control	growth and development
CchigoTPS17	G-box	1193	cis-acting regulatory element involved in light responsiveness	light responsive
CchigoTPS17	G-box	1222	cis-acting regulatory element involved in light responsiveness	light responsive
CchigoTPS17	G-box	1523	cis-acting regulatory element involved in light responsiveness	light responsive
CchigoTPS17	G-Box	1468	cis-acting regulatory element involved in light responsiveness	light responsive
CchigoTPS17	G-Box	1523	cis-acting regulatory element involved in light responsiveness	light responsive
CchigoTPS17	CGTCA-motif	903	cis-acting regulatory element involved in the MeJA-responsiveness	hormone responsive
CchigoTPS17	CGTCA-motif	1122	cis-acting regulatory element involved in the MeJA-responsiveness	hormone responsive
CchigoTPS17	TGACG-motif	903	cis-acting regulatory element involved in the MeJA-responsiveness	hormone responsive
CchigoTPS17	TGACG-motif	1122	cis-acting regulatory element involved in the MeJA-responsiveness	hormone responsive
CchigoTPS17	GCN4_motif	1892	cis-regulatory element involved in endosperm expression	growth and development
CchigoTPS17	Sp1	595	light responsive element	light responsive
CchigoTPS17	MBS	222	MYB binding site involved in drought-inducibility	stress reponsive
CchigoTPS17	MBS	455	MYB binding site involved in drought-inducibility	stress reponsive
CchigoTPS17	MRE	1108	MYB binding site involved in light responsiveness	light responsive
CchigoTPS17	CCAAT-box	1956	MYBHv1 binding site	transcription factor binding
CchigoTPS17	ATC-motif	487	part of a conserved DNA module involved in light responsiveness	light responsive
CchigoTPS17	Box 4	166	part of a conserved DNA module involved in light responsiveness	light responsive
CchigoTPS17	GA-motif	20	part of a light responsive element	light responsive
CchigoTPS17	I-box	1712	part of a light responsive element	light responsive
CchigoTPS17	TCCC-motif	242	part of a light responsive element	light responsive
CchigoTPS17	TCCC-motif	1434	part of a light responsive element	light responsive
CchigoTPS17	TCCC-motif	1690	part of a light responsive element	light responsive
CchigoTPS17	TCCC-motif	1698	part of a light responsive element	light responsive
CchigoTPS17	TCCC-motif	1706	part of a light responsive element	light responsive
CchigoTPS17	AE-box	1374	part of a module for light response	light responsive
CchigoTPS17	MYB	222	MYB binding site	transcription factor binding
CchigoTPS17	MYB	455	MYB binding site	transcription factor binding
CchigoTPS17	MYB	657	MYB binding site	transcription factor binding
CchigoTPS17	MYB	654	MYB binding site	transcription factor binding
CchigoTPS17	MYB	800	MYB binding site	transcription factor binding
CchigoTPS17	MYB	911	MYB binding site	transcription factor binding
CchigoTPS17	MYB	1358	MYB binding site	transcription factor binding
CchigoTPS17	MYC	506	MYC binding site	transcription factor binding
CchigoTPS17	MYC	641	MYC binding site	transcription factor binding
CchigoTPS17	MYC	846	MYC binding site	transcription factor binding
CchigoTPS17	MYC	1267	MYC binding site	transcription factor binding
CchigoTPS17	MYC	1888	MYC binding site	transcription factor binding
CchigoTPS17	WUN-motif	1282	wound-responsive element	stress reponsive
CchigoTPS18	ARE	794	cis-acting regulatory element essential for the anaerobic induction	stress reponsive
CchigoTPS18	ARE	1021	cis-acting regulatory element essential for the anaerobic induction	stress reponsive
CchigoTPS18	ARE	1047	cis-acting regulatory element essential for the anaerobic induction	stress reponsive
CchigoTPS18	circadian	1596	cis-acting regulatory element involved in circadian control	growth and development
CchigoTPS18	CGTCA-motif	642	cis-acting regulatory element involved in the MeJA-responsiveness	hormone responsive
CchigoTPS18	TGACG-motif	642	cis-acting regulatory element involved in the MeJA-responsiveness	hormone responsive
CchigoTPS18	CAT-box	1468	cis-acting regulatory element related to meristem expression	growth and development
CchigoTPS18	GCN4_motif	877	cis-regulatory element involved in endosperm expression	growth and development
CchigoTPS18	GCN4_motif	1101	cis-regulatory element involved in endosperm expression	growth and development
CchigoTPS18	P-box	1060	gibberellin-responsive element	hormone responsive
CchigoTPS18	MBS	1161	MYB binding site involved in drought-inducibility	stress reponsive
CchigoTPS18	ATCT-motif	243	part of a conserved DNA module involved in light responsiveness	light responsive
CchigoTPS18	Box 4	1574	part of a conserved DNA module involved in light responsiveness	light responsive
CchigoTPS18	Gap-box	854	part of a light responsive element	light responsive
CchigoTPS18	TCT-motif	1183	part of a light responsive element	light responsive
CchigoTPS18	TCT-motif	1591	part of a light responsive element	light responsive
CchigoTPS18	TCT-motif	1873	part of a light responsive element	light responsive
CchigoTPS18	MYB	254	MYB binding site	transcription factor binding
CchigoTPS18	MYB	655	MYB binding site	transcription factor binding
CchigoTPS18	MYB	1674	MYB binding site	transcription factor binding
CchigoTPS18	MYB	684	MYB binding site	transcription factor binding
CchigoTPS18	MYB	1161	MYB binding site	transcription factor binding
CchigoTPS18	MYC	313	MYC binding site	transcription factor binding
CchigoTPS18	MYC	523	MYC binding site	transcription factor binding
CchigoTPS18	MYC	854	MYC binding site	transcription factor binding
CchigoTPS18	MYC	882	MYC binding site	transcription factor binding
CchigoTPS18	MYC	1705	MYC binding site	transcription factor binding
CchigoTPS18	MYC	1849	MYC binding site	transcription factor binding
CchigoTPS18	WUN-motif	1368	wound-responsive element	stress reponsive
CchigoTPS19	TCA	662	cis-acting element involved in salicylic acid responsiveness	hormone responsive
CchigoTPS19	TCA-element	1334	cis-acting element involved in salicylic acid responsiveness	hormone responsive
CchigoTPS19	ABRE	1489	cis-acting element involved in the abscisic acid responsiveness	hormone responsive
CchigoTPS19	ARE	494	cis-acting regulatory element essential for the anaerobic induction	stress reponsive
CchigoTPS19	ARE	621	cis-acting regulatory element essential for the anaerobic induction	stress reponsive
CchigoTPS19	ARE	823	cis-acting regulatory element essential for the anaerobic induction	stress reponsive
CchigoTPS19	ARE	940	cis-acting regulatory element essential for the anaerobic induction	stress reponsive
CchigoTPS19	ARE	1255	cis-acting regulatory element essential for the anaerobic induction	stress reponsive
CchigoTPS19	ARE	1485	cis-acting regulatory element essential for the anaerobic induction	stress reponsive
CchigoTPS19	G-Box	1489	cis-acting regulatory element involved in light responsiveness	light responsive
CchigoTPS19	CGTCA-motif	385	cis-acting regulatory element involved in the MeJA-responsiveness	hormone responsive
CchigoTPS19	CGTCA-motif	991	cis-acting regulatory element involved in the MeJA-responsiveness	hormone responsive
CchigoTPS19	CGTCA-motif	1794	cis-acting regulatory element involved in the MeJA-responsiveness	hormone responsive
CchigoTPS19	CGTCA-motif	1840	cis-acting regulatory element involved in the MeJA-responsiveness	hormone responsive
CchigoTPS19	TGACG-motif	385	cis-acting regulatory element involved in the MeJA-responsiveness	hormone responsive
CchigoTPS19	TGACG-motif	991	cis-acting regulatory element involved in the MeJA-responsiveness	hormone responsive
CchigoTPS19	TGACG-motif	1794	cis-acting regulatory element involved in the MeJA-responsiveness	hormone responsive
CchigoTPS19	TGACG-motif	1840	cis-acting regulatory element involved in the MeJA-responsiveness	hormone responsive
CchigoTPS19	O2-site	533	cis-acting regulatory element involved in zein metabolism regulation	growth and development
CchigoTPS19	O2-site	1973	cis-acting regulatory element involved in zein metabolism regulation	growth and development
CchigoTPS19	GCN4_motif	874	cis-regulatory element involved in endosperm expression	growth and development
CchigoTPS19	GCN4_motif	1413	cis-regulatory element involved in endosperm expression	growth and development
CchigoTPS19	GT1-motif	1305	light responsive element	light responsive
CchigoTPS19	GT1-motif	1306	light responsive element	light responsive
CchigoTPS19	GT1-motif	1443	light responsive element	light responsive
CchigoTPS19	GT1-motif	1534	light responsive element	light responsive
CchigoTPS19	GT1-motif	1535	light responsive element	light responsive
CchigoTPS19	MRE	1537	MYB binding site involved in light responsiveness	light responsive
CchigoTPS19	Box 4	37	part of a conserved DNA module involved in light responsiveness	light responsive
CchigoTPS19	Box 4	511	part of a conserved DNA module involved in light responsiveness	light responsive
CchigoTPS19	TCT-motif	1893	part of a light responsive element	light responsive
CchigoTPS19	MYB	66	MYB binding site	transcription factor binding
CchigoTPS19	MYB	72	MYB binding site	transcription factor binding
CchigoTPS19	MYB	530	MYB binding site	transcription factor binding
CchigoTPS19	MYB	862	MYB binding site	transcription factor binding
CchigoTPS19	MYC	1891	MYC binding site	transcription factor binding
CchigoTPS19	MYC	89	MYC binding site	transcription factor binding
CchigoTPS19	MYC	682	MYC binding site	transcription factor binding
CchigoTPS19	MYC	742	MYC binding site	transcription factor binding
CchigoTPS19	MYC	1812	MYC binding site	transcription factor binding
CchigoTPS2	LTR	1766	cis-acting element involved in low-temperature responsiveness	stress reponsive
CchigoTPS2	ABRE	1280	cis-acting element involved in the abscisic acid responsiveness	hormone responsive
CchigoTPS2	ABRE	1459	cis-acting element involved in the abscisic acid responsiveness	hormone responsive
CchigoTPS2	ABRE	1460	cis-acting element involved in the abscisic acid responsiveness	hormone responsive
CchigoTPS2	ARE	666	cis-acting regulatory element essential for the anaerobic induction	stress reponsive
CchigoTPS2	ARE	1530	cis-acting regulatory element essential for the anaerobic induction	stress reponsive
CchigoTPS2	G-box	1285	cis-acting regulatory element involved in light responsiveness	light responsive
CchigoTPS2	G-box	1459	cis-acting regulatory element involved in light responsiveness	light responsive
CchigoTPS2	G-Box	1279	cis-acting regulatory element involved in light responsiveness	light responsive
CchigoTPS2	G-Box	1459	cis-acting regulatory element involved in light responsiveness	light responsive
CchigoTPS2	CGTCA-motif	234	cis-acting regulatory element involved in the MeJA-responsiveness	hormone responsive
CchigoTPS2	TGACG-motif	234	cis-acting regulatory element involved in the MeJA-responsiveness	hormone responsive
CchigoTPS2	GARE-motif	106	gibberellin-responsive element	hormone responsive
CchigoTPS2	MBS	214	MYB binding site involved in drought-inducibility	stress reponsive
CchigoTPS2	Box 4	1043	part of a conserved DNA module involved in light responsiveness	light responsive
CchigoTPS2	Box 4	1057	part of a conserved DNA module involved in light responsiveness	light responsive
CchigoTPS2	Box 4	1092	part of a conserved DNA module involved in light responsiveness	light responsive
CchigoTPS2	chs-CMA2a	1113	part of a light responsive element	light responsive
CchigoTPS2	chs-CMA2b	1322	part of a light responsive element	light responsive
CchigoTPS2	chs-CMA2b	1349	part of a light responsive element	light responsive
CchigoTPS2	chs-CMA2b	1383	part of a light responsive element	light responsive
CchigoTPS2	chs-CMA2b	1410	part of a light responsive element	light responsive
CchigoTPS2	GATA-motif	1788	part of a light responsive element	light responsive
CchigoTPS2	GATA-motif	1837	part of a light responsive element	light responsive
CchigoTPS2	TCCC-motif	1861	part of a light responsive element	light responsive
CchigoTPS2	TCCC-motif	1885	part of a light responsive element	light responsive
CchigoTPS2	TCCC-motif	1891	part of a light responsive element	light responsive
CchigoTPS2	TCCC-motif	1897	part of a light responsive element	light responsive
CchigoTPS2	TCCC-motif	1903	part of a light responsive element	light responsive
CchigoTPS2	AE-box	149	part of a module for light response	light responsive
CchigoTPS2	MYB	214	MYB binding site	transcription factor binding
CchigoTPS2	MYB	481	MYB binding site	transcription factor binding
CchigoTPS2	MYB	107	MYB binding site	transcription factor binding
CchigoTPS2	MYC	685	MYC binding site	transcription factor binding
CchigoTPS2	MYC	1225	MYC binding site	transcription factor binding
CchigoTPS2	MYC	1495	MYC binding site	transcription factor binding
CchigoTPS2	MYC	1546	MYC binding site	transcription factor binding
CchigoTPS20	TATC-box	206	cis-acting element involved in gibberellin-responsiveness	hormone responsive
CchigoTPS20	TCA-element	1563	cis-acting element involved in salicylic acid responsiveness	hormone responsive
CchigoTPS20	ABRE	1890	cis-acting element involved in the abscisic acid responsiveness	hormone responsive
CchigoTPS20	ABRE	1891	cis-acting element involved in the abscisic acid responsiveness	hormone responsive
CchigoTPS20	circadian	892	cis-acting regulatory element involved in circadian control	growth and development
CchigoTPS20	G-box	1889	cis-acting regulatory element involved in light responsiveness	light responsive
CchigoTPS20	G-box	1890	cis-acting regulatory element involved in light responsiveness	light responsive
CchigoTPS20	G-Box	1890	cis-acting regulatory element involved in light responsiveness	light responsive
CchigoTPS20	RY-element	1016	cis-acting regulatory element involved in seed-specific regulation	light responsive
CchigoTPS20	CGTCA-motif	1839	cis-acting regulatory element involved in the MeJA-responsiveness	hormone responsive
CchigoTPS20	TGACG-motif	1839	cis-acting regulatory element involved in the MeJA-responsiveness	hormone responsive
CchigoTPS20	O2-site	1718	cis-acting regulatory element involved in zein metabolism regulation	growth and development
CchigoTPS20	GARE-motif	576	gibberellin-responsive element	hormone responsive
CchigoTPS20	MBS	1042	MYB binding site involved in drought-inducibility	stress reponsive
CchigoTPS20	ATCT-motif	651	part of a conserved DNA module involved in light responsiveness	light responsive
CchigoTPS20	ATCT-motif	701	part of a conserved DNA module involved in light responsiveness	light responsive
CchigoTPS20	Box 4	861	part of a conserved DNA module involved in light responsiveness	light responsive
CchigoTPS20	GATA-motif	75	part of a light responsive element	light responsive
CchigoTPS20	GATA-motif	273	part of a light responsive element	light responsive
CchigoTPS20	MYB	577	MYB binding site	transcription factor binding
CchigoTPS20	MYB	583	MYB binding site	transcription factor binding
CchigoTPS20	MYB	1713	MYB binding site	transcription factor binding
CchigoTPS20	MYB	1042	MYB binding site	transcription factor binding
CchigoTPS20	MYC	905	MYC binding site	transcription factor binding
CchigoTPS20	MYC	1686	MYC binding site	transcription factor binding
CchigoTPS20	MYC	1771	MYC binding site	transcription factor binding
CchigoTPS20	MYC	1873	MYC binding site	transcription factor binding
CchigoTPS21	ABRE	737	cis-acting element involved in the abscisic acid responsiveness	hormone responsive
CchigoTPS21	ABRE	844	cis-acting element involved in the abscisic acid responsiveness	hormone responsive
CchigoTPS21	ABRE	874	cis-acting element involved in the abscisic acid responsiveness	hormone responsive
CchigoTPS21	ABRE	1639	cis-acting element involved in the abscisic acid responsiveness	hormone responsive
CchigoTPS21	ABRE	1700	cis-acting element involved in the abscisic acid responsiveness	hormone responsive
CchigoTPS21	ABRE3a	1639	cis-acting element involved in the abscisic acid responsiveness	hormone responsive
CchigoTPS21	ABRE4	1639	cis-acting element involved in the abscisic acid responsiveness	hormone responsive
CchigoTPS21	AuxRR-core	1390	cis-acting regulatory element involved in auxin responsiveness	hormone responsive
CchigoTPS21	G-box	736	cis-acting regulatory element involved in light responsiveness	light responsive
CchigoTPS21	G-box	1527	cis-acting regulatory element involved in light responsiveness	light responsive
CchigoTPS21	G-box	1639	cis-acting regulatory element involved in light responsiveness	light responsive
CchigoTPS21	G-box	1700	cis-acting regulatory element involved in light responsiveness	light responsive
CchigoTPS21	G-Box	844	cis-acting regulatory element involved in light responsiveness	light responsive
CchigoTPS21	G-Box	874	cis-acting regulatory element involved in light responsiveness	light responsive
CchigoTPS21	CGTCA-motif	100	cis-acting regulatory element involved in the MeJA-responsiveness	hormone responsive
CchigoTPS21	CGTCA-motif	655	cis-acting regulatory element involved in the MeJA-responsiveness	hormone responsive
CchigoTPS21	CGTCA-motif	995	cis-acting regulatory element involved in the MeJA-responsiveness	hormone responsive
CchigoTPS21	CGTCA-motif	1702	cis-acting regulatory element involved in the MeJA-responsiveness	hormone responsive
CchigoTPS21	TGACG-motif	100	cis-acting regulatory element involved in the MeJA-responsiveness	hormone responsive
CchigoTPS21	TGACG-motif	655	cis-acting regulatory element involved in the MeJA-responsiveness	hormone responsive
CchigoTPS21	TGACG-motif	995	cis-acting regulatory element involved in the MeJA-responsiveness	hormone responsive
CchigoTPS21	TGACG-motif	1702	cis-acting regulatory element involved in the MeJA-responsiveness	hormone responsive
CchigoTPS21	CCAAT-box	178	MYBHv1 binding site	transcription factor binding
CchigoTPS21	CCAAT-box	1130	MYBHv1 binding site	transcription factor binding
CchigoTPS21	Box 4	1381	part of a conserved DNA module involved in light responsiveness	light responsive
CchigoTPS21	chs-Unit 1 m1	1914	part of a light responsive element	light responsive
CchigoTPS21	TCCC-motif	926	part of a light responsive element	light responsive
CchigoTPS21	MYB	899	MYB binding site	transcription factor binding
CchigoTPS21	MYB	1972	MYB binding site	transcription factor binding
CchigoTPS21	MYC	1050	MYC binding site	transcription factor binding
CchigoTPS22	ABRE	1037	cis-acting element involved in the abscisic acid responsiveness	hormone responsive
CchigoTPS22	ABRE	1778	cis-acting element involved in the abscisic acid responsiveness	hormone responsive
CchigoTPS22	ABRE	1929	cis-acting element involved in the abscisic acid responsiveness	hormone responsive
CchigoTPS22	ABRE	1930	cis-acting element involved in the abscisic acid responsiveness	hormone responsive
CchigoTPS22	ARE	503	cis-acting regulatory element essential for the anaerobic induction	stress reponsive
CchigoTPS22	ARE	1576	cis-acting regulatory element essential for the anaerobic induction	stress reponsive
CchigoTPS22	AuxRR-core	454	cis-acting regulatory element involved in auxin responsiveness	hormone responsive
CchigoTPS22	G-box	1929	cis-acting regulatory element involved in light responsiveness	light responsive
CchigoTPS22	G-Box	1037	cis-acting regulatory element involved in light responsiveness	light responsive
CchigoTPS22	G-Box	1777	cis-acting regulatory element involved in light responsiveness	light responsive
CchigoTPS22	G-Box	1926	cis-acting regulatory element involved in light responsiveness	light responsive
CchigoTPS22	G-Box	1929	cis-acting regulatory element involved in light responsiveness	light responsive
CchigoTPS22	CGTCA-motif	733	cis-acting regulatory element involved in the MeJA-responsiveness	hormone responsive
CchigoTPS22	TGACG-motif	733	cis-acting regulatory element involved in the MeJA-responsiveness	hormone responsive
CchigoTPS22	O2-site	1787	cis-acting regulatory element involved in zein metabolism regulation	growth and development
CchigoTPS22	MBS	866	MYB binding site involved in drought-inducibility	stress reponsive
CchigoTPS22	MRE	552	MYB binding site involved in light responsiveness	light responsive
CchigoTPS22	MRE	1247	MYB binding site involved in light responsiveness	light responsive
CchigoTPS22	Box 4	236	part of a conserved DNA module involved in light responsiveness	light responsive
CchigoTPS22	Box 4	348	part of a conserved DNA module involved in light responsiveness	light responsive
CchigoTPS22	I-box	122	part of a light responsive element	light responsive
CchigoTPS22	I-box	1332	part of a light responsive element	light responsive
CchigoTPS22	I-box	1352	part of a light responsive element	light responsive
CchigoTPS22	I-box	1788	part of a light responsive element	light responsive
CchigoTPS22	TCT-motif	728	part of a light responsive element	light responsive
CchigoTPS22	TCT-motif	1591	part of a light responsive element	light responsive
CchigoTPS22	TGA-box	730	part of an auxin-responsive element	hormone responsive
CchigoTPS22	MYB	866	MYB binding site	transcription factor binding
CchigoTPS22	MYB	1548	MYB binding site	transcription factor binding
CchigoTPS22	MYB	1798	MYB binding site	transcription factor binding
CchigoTPS22	MYB	1903	MYB binding site	transcription factor binding
CchigoTPS22	MYC	1681	MYC binding site	transcription factor binding
CchigoTPS22	MYC	380	MYC binding site	transcription factor binding
CchigoTPS23	TC-rich repeats	1218	cis-acting element involved in defense and stress responsiveness	stress reponsive
CchigoTPS23	TC-rich repeats	1644	cis-acting element involved in defense and stress responsiveness	stress reponsive
CchigoTPS23	LTR	39	cis-acting element involved in low-temperature responsiveness	stress reponsive
CchigoTPS23	TCA	650	cis-acting element involved in salicylic acid responsiveness	hormone responsive
CchigoTPS23	TCA-element	976	cis-acting element involved in salicylic acid responsiveness	hormone responsive
CchigoTPS23	ABRE	1573	cis-acting element involved in the abscisic acid responsiveness	hormone responsive
CchigoTPS23	ABRE	1899	cis-acting element involved in the abscisic acid responsiveness	hormone responsive
CchigoTPS23	ABRE	1900	cis-acting element involved in the abscisic acid responsiveness	hormone responsive
CchigoTPS23	ARE	168	cis-acting regulatory element essential for the anaerobic induction	stress reponsive
CchigoTPS23	circadian	257	cis-acting regulatory element involved in circadian control	growth and development
CchigoTPS23	circadian	1603	cis-acting regulatory element involved in circadian control	growth and development
CchigoTPS23	G-box	1572	cis-acting regulatory element involved in light responsiveness	light responsive
CchigoTPS23	G-box	1899	cis-acting regulatory element involved in light responsiveness	light responsive
CchigoTPS23	G-Box	1896	cis-acting regulatory element involved in light responsiveness	light responsive
CchigoTPS23	G-Box	1899	cis-acting regulatory element involved in light responsiveness	light responsive
CchigoTPS23	RY-element	1754	cis-acting regulatory element involved in seed-specific regulation	light responsive
CchigoTPS23	RY-element	1758	cis-acting regulatory element involved in seed-specific regulation	light responsive
CchigoTPS23	CGTCA-motif	579	cis-acting regulatory element involved in the MeJA-responsiveness	hormone responsive
CchigoTPS23	TGACG-motif	579	cis-acting regulatory element involved in the MeJA-responsiveness	hormone responsive
CchigoTPS23	O2-site	1677	cis-acting regulatory element involved in zein metabolism regulation	growth and development
CchigoTPS23	CAT-box	98	cis-acting regulatory element related to meristem expression	growth and development
CchigoTPS23	CAT-box	455	cis-acting regulatory element related to meristem expression	growth and development
CchigoTPS23	CAT-box	1689	cis-acting regulatory element related to meristem expression	growth and development
CchigoTPS23	GC-motif	342	enhancer-like element involved in anoxic specific inducibility	stress reponsive
CchigoTPS23	P-box	61	gibberellin-responsive element	hormone responsive
CchigoTPS23	GT1-motif	1829	light responsive element	light responsive
CchigoTPS23	MBS	365	MYB binding site involved in drought-inducibility	stress reponsive
CchigoTPS23	MBS	442	MYB binding site involved in drought-inducibility	stress reponsive
CchigoTPS23	Box 4	882	part of a conserved DNA module involved in light responsiveness	light responsive
CchigoTPS23	GATA-motif	104	part of a light responsive element	light responsive
CchigoTPS23	GATA-motif	611	part of a light responsive element	light responsive
CchigoTPS23	TCT-motif	948	part of a light responsive element	light responsive
CchigoTPS23	DRE1	1408	DREB binding site	transcription factor binding
CchigoTPS23	MYB	183	MYB binding site	transcription factor binding
CchigoTPS23	MYB	1830	MYB binding site	transcription factor binding
CchigoTPS23	MYB	1873	MYB binding site	transcription factor binding
CchigoTPS23	MYB	365	MYB binding site	transcription factor binding
CchigoTPS23	MYB	442	MYB binding site	transcription factor binding
CchigoTPS23	MYC	647	MYC binding site	transcription factor binding
CchigoTPS23	MYC	716	MYC binding site	transcription factor binding
CchigoTPS23	MYC	1270	MYC binding site	transcription factor binding
CchigoTPS23	MYC	1330	MYC binding site	transcription factor binding
CchigoTPS23	MYC	1625	MYC binding site	transcription factor binding
CchigoTPS23	MYC	292	MYC binding site	transcription factor binding
CchigoTPS23	MYC	949	MYC binding site	transcription factor binding
CchigoTPS24	TGA-element	565	auxin-responsive element	hormone responsive
CchigoTPS24	TATC-box	483	cis-acting element involved in gibberellin-responsiveness	hormone responsive
CchigoTPS24	LTR	537	cis-acting element involved in low-temperature responsiveness	stress reponsive
CchigoTPS24	LTR	1381	cis-acting element involved in low-temperature responsiveness	stress reponsive
CchigoTPS24	LTR	1392	cis-acting element involved in low-temperature responsiveness	stress reponsive
CchigoTPS24	TCA-element	1603	cis-acting element involved in salicylic acid responsiveness	hormone responsive
CchigoTPS24	ARE	583	cis-acting regulatory element essential for the anaerobic induction	stress reponsive
CchigoTPS24	ARE	1921	cis-acting regulatory element essential for the anaerobic induction	stress reponsive
CchigoTPS24	RY-element	1861	cis-acting regulatory element involved in seed-specific regulation	light responsive
CchigoTPS24	CGTCA-motif	1213	cis-acting regulatory element involved in the MeJA-responsiveness	hormone responsive
CchigoTPS24	TGACG-motif	1213	cis-acting regulatory element involved in the MeJA-responsiveness	hormone responsive
CchigoTPS24	O2-site	1113	cis-acting regulatory element involved in zein metabolism regulation	growth and development
CchigoTPS24	GCN4_motif	1456	cis-regulatory element involved in endosperm expression	growth and development
CchigoTPS24	3-AF1	354	light responsive element	light responsive
CchigoTPS24	MBS	1410	MYB binding site involved in drought-inducibility	stress reponsive
CchigoTPS24	CCAAT-box	599	MYBHv1 binding site	transcription factor binding
CchigoTPS24	ATCT-motif	446	part of a conserved DNA module involved in light responsiveness	light responsive
CchigoTPS24	ATCT-motif	698	part of a conserved DNA module involved in light responsiveness	light responsive
CchigoTPS24	Gap-box	1703	part of a light responsive element	light responsive
CchigoTPS24	TCT-motif	1660	part of a light responsive element	light responsive
CchigoTPS24	TCT-motif	1868	part of a light responsive element	light responsive
CchigoTPS24	MYB	437	MYB binding site	transcription factor binding
CchigoTPS24	MYB	463	MYB binding site	transcription factor binding
CchigoTPS24	MYB	795	MYB binding site	transcription factor binding
CchigoTPS24	MYB	1410	MYB binding site	transcription factor binding
CchigoTPS24	MYC	44	MYC binding site	transcription factor binding
CchigoTPS24	MYC	248	MYC binding site	transcription factor binding
CchigoTPS24	MYC	336	MYC binding site	transcription factor binding
CchigoTPS24	MYC	639	MYC binding site	transcription factor binding
CchigoTPS24	MYC	845	MYC binding site	transcription factor binding
CchigoTPS24	MYC	878	MYC binding site	transcription factor binding
CchigoTPS24	MYC	1082	MYC binding site	transcription factor binding
CchigoTPS24	MYC	1703	MYC binding site	transcription factor binding
CchigoTPS24	MYC	354	MYC binding site	transcription factor binding
CchigoTPS25	TGA-element	1474	auxin-responsive element	hormone responsive
CchigoTPS25	TGA-element	1512	auxin-responsive element	hormone responsive
CchigoTPS25	TATC-box	1185	cis-acting element involved in gibberellin-responsiveness	hormone responsive
CchigoTPS25	TCA	278	cis-acting element involved in salicylic acid responsiveness	hormone responsive
CchigoTPS25	TCA-element	1966	cis-acting element involved in salicylic acid responsiveness	hormone responsive
CchigoTPS25	ABRE	885	cis-acting element involved in the abscisic acid responsiveness	hormone responsive
CchigoTPS25	ABRE	886	cis-acting element involved in the abscisic acid responsiveness	hormone responsive
CchigoTPS25	ABRE	1220	cis-acting element involved in the abscisic acid responsiveness	hormone responsive
CchigoTPS25	G-box	885	cis-acting regulatory element involved in light responsiveness	light responsive
CchigoTPS25	G-Box	885	cis-acting regulatory element involved in light responsiveness	light responsive
CchigoTPS25	G-Box	1219	cis-acting regulatory element involved in light responsiveness	light responsive
CchigoTPS25	CGTCA-motif	364	cis-acting regulatory element involved in the MeJA-responsiveness	hormone responsive
CchigoTPS25	CGTCA-motif	1136	cis-acting regulatory element involved in the MeJA-responsiveness	hormone responsive
CchigoTPS25	TGACG-motif	364	cis-acting regulatory element involved in the MeJA-responsiveness	hormone responsive
CchigoTPS25	TGACG-motif	1136	cis-acting regulatory element involved in the MeJA-responsiveness	hormone responsive
CchigoTPS25	O2-site	299	cis-acting regulatory element involved in zein metabolism regulation	growth and development
CchigoTPS25	CAT-box	1484	cis-acting regulatory element related to meristem expression	growth and development
CchigoTPS25	P-box	1596	gibberellin-responsive element	hormone responsive
CchigoTPS25	3-AF1	212	light responsive element	light responsive
CchigoTPS25	GT1-motif	401	light responsive element	light responsive
CchigoTPS25	GT1-motif	707	light responsive element	light responsive
CchigoTPS25	GT1-motif	729	light responsive element	light responsive
CchigoTPS25	MBS	1058	MYB binding site involved in drought-inducibility	stress reponsive
CchigoTPS25	MBS	1441	MYB binding site involved in drought-inducibility	stress reponsive
CchigoTPS25	ATC-motif	205	part of a conserved DNA module involved in light responsiveness	light responsive
CchigoTPS25	Box 4	1813	part of a conserved DNA module involved in light responsiveness	light responsive
CchigoTPS25	Gap-box	906	part of a light responsive element	light responsive
CchigoTPS25	I-box	1164	part of a light responsive element	light responsive
CchigoTPS25	TCT-motif	218	part of a light responsive element	light responsive
CchigoTPS25	MYB	396	MYB binding site	transcription factor binding
CchigoTPS25	MYB	1058	MYB binding site	transcription factor binding
CchigoTPS25	MYB	1441	MYB binding site	transcription factor binding
CchigoTPS25	MYB	117	MYB binding site	transcription factor binding
CchigoTPS25	MYB	400	MYB binding site	transcription factor binding
CchigoTPS25	MYC	502	MYC binding site	transcription factor binding
CchigoTPS25	MYC	411	MYC binding site	transcription factor binding
CchigoTPS25	MYC	520	MYC binding site	transcription factor binding
CchigoTPS25	MYC	906	MYC binding site	transcription factor binding
CchigoTPS25	MYC	929	MYC binding site	transcription factor binding
CchigoTPS25	MYC	1939	MYC binding site	transcription factor binding
CchigoTPS26	TCA-element	20	cis-acting element involved in salicylic acid responsiveness	hormone responsive
CchigoTPS26	TCA-element	500	cis-acting element involved in salicylic acid responsiveness	hormone responsive
CchigoTPS26	TCA-element	898	cis-acting element involved in salicylic acid responsiveness	hormone responsive
CchigoTPS26	TCA-element	1217	cis-acting element involved in salicylic acid responsiveness	hormone responsive
CchigoTPS26	ARE	27	cis-acting regulatory element essential for the anaerobic induction	stress reponsive
CchigoTPS26	ARE	1093	cis-acting regulatory element essential for the anaerobic induction	stress reponsive
CchigoTPS26	ARE	1739	cis-acting regulatory element essential for the anaerobic induction	stress reponsive
CchigoTPS26	G-Box	290	cis-acting regulatory element involved in light responsiveness	light responsive
CchigoTPS26	CGTCA-motif	613	cis-acting regulatory element involved in the MeJA-responsiveness	hormone responsive
CchigoTPS26	TGACG-motif	613	cis-acting regulatory element involved in the MeJA-responsiveness	hormone responsive
CchigoTPS26	O2-site	1272	cis-acting regulatory element involved in zein metabolism regulation	growth and development
CchigoTPS26	MRE	1471	MYB binding site involved in light responsiveness	light responsive
CchigoTPS26	Box 4	1664	part of a conserved DNA module involved in light responsiveness	light responsive
CchigoTPS26	chs-CMA2a	1561	part of a light responsive element	light responsive
CchigoTPS26	I-box	1294	part of a light responsive element	light responsive
CchigoTPS26	I-box	1431	part of a light responsive element	light responsive
CchigoTPS26	I-box	1454	part of a light responsive element	light responsive
CchigoTPS26	TCT-motif	1962	part of a light responsive element	light responsive
CchigoTPS26	AT1-motif	699	part of a light responsive module	light responsive
CchigoTPS26	MYB	556	MYB binding site	transcription factor binding
CchigoTPS26	MYB	727	MYB binding site	transcription factor binding
CchigoTPS26	MYB	1637	MYB binding site	transcription factor binding
CchigoTPS26	MYC	292	MYC binding site	transcription factor binding
CchigoTPS26	MYC	1001	MYC binding site	transcription factor binding
CchigoTPS26	MYC	1289	MYC binding site	transcription factor binding
CchigoTPS26	MYC	1853	MYC binding site	transcription factor binding
CchigoTPS26	MYC	1866	MYC binding site	transcription factor binding
CchigoTPS27	ACE	1076	cis-acting element involved in light responsiveness	light responsive
CchigoTPS27	LTR	1688	cis-acting element involved in low-temperature responsiveness	stress reponsive
CchigoTPS27	LTR	1787	cis-acting element involved in low-temperature responsiveness	stress reponsive
CchigoTPS27	TCA	550	cis-acting element involved in salicylic acid responsiveness	hormone responsive
CchigoTPS27	ABRE	1660	cis-acting element involved in the abscisic acid responsiveness	hormone responsive
CchigoTPS27	ABRE	1693	cis-acting element involved in the abscisic acid responsiveness	hormone responsive
CchigoTPS27	ABRE	1731	cis-acting element involved in the abscisic acid responsiveness	hormone responsive
CchigoTPS27	ARE	349	cis-acting regulatory element essential for the anaerobic induction	stress reponsive
CchigoTPS27	circadian	1649	cis-acting regulatory element involved in circadian control	growth and development
CchigoTPS27	G-box	726	cis-acting regulatory element involved in light responsiveness	light responsive
CchigoTPS27	G-box	1199	cis-acting regulatory element involved in light responsiveness	light responsive
CchigoTPS27	G-box	1659	cis-acting regulatory element involved in light responsiveness	light responsive
CchigoTPS27	G-Box	1692	cis-acting regulatory element involved in light responsiveness	light responsive
CchigoTPS27	G-Box	1730	cis-acting regulatory element involved in light responsiveness	light responsive
CchigoTPS27	CGTCA-motif	514	cis-acting regulatory element involved in the MeJA-responsiveness	hormone responsive
CchigoTPS27	TGACG-motif	514	cis-acting regulatory element involved in the MeJA-responsiveness	hormone responsive
CchigoTPS27	CAT-box	1851	cis-acting regulatory element related to meristem expression	growth and development
CchigoTPS27	GCN4_motif	150	cis-regulatory element involved in endosperm expression	growth and development
CchigoTPS27	GCN4_motif	1012	cis-regulatory element involved in endosperm expression	growth and development
CchigoTPS27	P-box	1572	gibberellin-responsive element	hormone responsive
CchigoTPS27	GT1-motif	1121	light responsive element	light responsive
CchigoTPS27	GT1-motif	1166	light responsive element	light responsive
CchigoTPS27	GT1-motif	1168	light responsive element	light responsive
CchigoTPS27	CCAAT-box	1108	MYBHv1 binding site	transcription factor binding
CchigoTPS27	CCAAT-box	1427	MYBHv1 binding site	transcription factor binding
CchigoTPS27	Box 4	312	part of a conserved DNA module involved in light responsiveness	light responsive
CchigoTPS27	GATA-motif	521	part of a light responsive element	light responsive
CchigoTPS27	MYB	276	MYB binding site	transcription factor binding
CchigoTPS27	MYB	280	MYB binding site	transcription factor binding
CchigoTPS27	MYB	397	MYB binding site	transcription factor binding
CchigoTPS27	MYB	716	MYB binding site	transcription factor binding
CchigoTPS27	MYB	894	MYB binding site	transcription factor binding
CchigoTPS27	MYB	971	MYB binding site	transcription factor binding
CchigoTPS27	MYB	1557	MYB binding site	transcription factor binding
CchigoTPS27	MYC	1214	MYC binding site	transcription factor binding
CchigoTPS27	MYC	1713	MYC binding site	transcription factor binding
CchigoTPS27	MYC	1773	MYC binding site	transcription factor binding
CchigoTPS27	MYC	1370	MYC binding site	transcription factor binding
CchigoTPS28	TGA-element	1315	auxin-responsive element	hormone responsive
CchigoTPS28	TCA-element	625	cis-acting element involved in salicylic acid responsiveness	hormone responsive
CchigoTPS28	ABRE	38	cis-acting element involved in the abscisic acid responsiveness	hormone responsive
CchigoTPS28	ABRE	39	cis-acting element involved in the abscisic acid responsiveness	hormone responsive
CchigoTPS28	ABRE	445	cis-acting element involved in the abscisic acid responsiveness	hormone responsive
CchigoTPS28	ARE	378	cis-acting regulatory element essential for the anaerobic induction	stress reponsive
CchigoTPS28	ARE	905	cis-acting regulatory element essential for the anaerobic induction	stress reponsive
CchigoTPS28	ARE	1689	cis-acting regulatory element essential for the anaerobic induction	stress reponsive
CchigoTPS28	G-Box	38	cis-acting regulatory element involved in light responsiveness	light responsive
CchigoTPS28	G-Box	445	cis-acting regulatory element involved in light responsiveness	light responsive
CchigoTPS28	G-box	37	cis-acting regulatory element involved in light responsiveness	light responsive
CchigoTPS28	G-box	38	cis-acting regulatory element involved in light responsiveness	light responsive
CchigoTPS28	O2-site	1603	cis-acting regulatory element involved in zein metabolism regulation	growth and development
CchigoTPS28	CAT-box	1117	cis-acting regulatory element related to meristem expression	growth and development
CchigoTPS28	CAT-box	1131	cis-acting regulatory element related to meristem expression	growth and development
CchigoTPS28	GARE-motif	966	gibberellin-responsive element	hormone responsive
CchigoTPS28	3-AF1	731	light responsive element	light responsive
CchigoTPS28	3-AF1	748	light responsive element	light responsive
CchigoTPS28	Sp1	455	light responsive element	light responsive
CchigoTPS28	Sp1	1632	light responsive element	light responsive
CchigoTPS28	MBS	1989	MYB binding site involved in drought-inducibility	stress reponsive
CchigoTPS28	GATA-motif	983	part of a light responsive element	light responsive
CchigoTPS28	I-box	1162	part of a light responsive element	light responsive
CchigoTPS28	I-box	1476	part of a light responsive element	light responsive
CchigoTPS28	sbp-CMA1c	1942	part of a light responsive element	light responsive
CchigoTPS28	TCCC-motif	600	part of a light responsive element	light responsive
CchigoTPS28	TCCC-motif	621	part of a light responsive element	light responsive
CchigoTPS28	TCCC-motif	675	part of a light responsive element	light responsive
CchigoTPS28	TCCC-motif	698	part of a light responsive element	light responsive
CchigoTPS28	TCCC-motif	704	part of a light responsive element	light responsive
CchigoTPS28	TCT-motif	24	part of a light responsive element	light responsive
CchigoTPS28	TCT-motif	366	part of a light responsive element	light responsive
CchigoTPS28	AE-box	1410	part of a module for light response	light responsive
CchigoTPS28	MYB	1989	MYB binding site	transcription factor binding
CchigoTPS28	MYB	967	MYB binding site	transcription factor binding
CchigoTPS28	MYC	132	MYC binding site	transcription factor binding
CchigoTPS28	MYC	155	MYC binding site	transcription factor binding
CchigoTPS28	MYC	485	MYC binding site	transcription factor binding
CchigoTPS28	MYC	570	MYC binding site	transcription factor binding
CchigoTPS28	MYC	1108	MYC binding site	transcription factor binding
CchigoTPS28	MYC	1489	MYC binding site	transcription factor binding
CchigoTPS29	TC-rich repeats	1337	cis-acting element involved in defense and stress responsiveness	stress reponsive
CchigoTPS29	TCA-element	1476	cis-acting element involved in salicylic acid responsiveness	hormone responsive
CchigoTPS29	ABRE	1005	cis-acting element involved in the abscisic acid responsiveness	hormone responsive
CchigoTPS29	ARE	1545	cis-acting regulatory element essential for the anaerobic induction	stress reponsive
CchigoTPS29	ARE	1716	cis-acting regulatory element essential for the anaerobic induction	stress reponsive
CchigoTPS29	ARE	1787	cis-acting regulatory element essential for the anaerobic induction	stress reponsive
CchigoTPS29	O2-site	1592	cis-acting regulatory element involved in zein metabolism regulation	growth and development
CchigoTPS29	CAT-box	772	cis-acting regulatory element related to meristem expression	growth and development
CchigoTPS29	GCN4_motif	473	cis-regulatory element involved in endosperm expression	growth and development
CchigoTPS29	Sp1	6	light responsive element	light responsive
CchigoTPS29	Sp1	38	light responsive element	light responsive
CchigoTPS29	MBS	1457	MYB binding site involved in drought-inducibility	stress reponsive
CchigoTPS29	MRE	688	MYB binding site involved in light responsiveness	light responsive
CchigoTPS29	MRE	1497	MYB binding site involved in light responsiveness	light responsive
CchigoTPS29	CCAAT-box	97	MYBHv1 binding site	transcription factor binding
CchigoTPS29	Box 4	646	part of a conserved DNA module involved in light responsiveness	light responsive
CchigoTPS29	Box 4	1667	part of a conserved DNA module involved in light responsiveness	light responsive
CchigoTPS29	GATA-motif	859	part of a light responsive element	light responsive
CchigoTPS29	LAMP-element	421	part of a light responsive element	light responsive
CchigoTPS29	TCT-motif	449	part of a light responsive element	light responsive
CchigoTPS29	MYB	1457	MYB binding site	transcription factor binding
CchigoTPS29	MYB	1494	MYB binding site	transcription factor binding
CchigoTPS29	MYC	437	MYC binding site	transcription factor binding
CchigoTPS29	MYC	1404	MYC binding site	transcription factor binding
CchigoTPS29	MYC	1509	MYC binding site	transcription factor binding
CchigoTPS29	MYC	1820	MYC binding site	transcription factor binding
CchigoTPS29	MYC	1861	MYC binding site	transcription factor binding
CchigoTPS3	LTR	969	cis-acting element involved in low-temperature responsiveness	stress reponsive
CchigoTPS3	TCA	1252	cis-acting element involved in salicylic acid responsiveness	hormone responsive
CchigoTPS3	TCA-element	1749	cis-acting element involved in salicylic acid responsiveness	hormone responsive
CchigoTPS3	ABRE	510	cis-acting element involved in the abscisic acid responsiveness	hormone responsive
CchigoTPS3	ABRE	689	cis-acting element involved in the abscisic acid responsiveness	hormone responsive
CchigoTPS3	ABRE	690	cis-acting element involved in the abscisic acid responsiveness	hormone responsive
CchigoTPS3	ARE	760	cis-acting regulatory element essential for the anaerobic induction	stress reponsive
CchigoTPS3	ARE	1413	cis-acting regulatory element essential for the anaerobic induction	stress reponsive
CchigoTPS3	AuxRR-core	1722	cis-acting regulatory element involved in auxin responsiveness	hormone responsive
CchigoTPS3	G-Box	509	cis-acting regulatory element involved in light responsiveness	light responsive
CchigoTPS3	G-Box	689	cis-acting regulatory element involved in light responsiveness	light responsive
CchigoTPS3	G-box	689	cis-acting regulatory element involved in light responsiveness	light responsive
CchigoTPS3	GARE-motif	1523	gibberellin-responsive element	hormone responsive
CchigoTPS3	GT1-motif	312	light responsive element	light responsive
CchigoTPS3	CCAAT-box	1419	MYBHv1 binding site	transcription factor binding
CchigoTPS3	ATCT-motif	1602	part of a conserved DNA module involved in light responsiveness	light responsive
CchigoTPS3	Box 4	286	part of a conserved DNA module involved in light responsiveness	light responsive
CchigoTPS3	Box 4	321	part of a conserved DNA module involved in light responsiveness	light responsive
CchigoTPS3	chs-CMA2b	552	part of a light responsive element	light responsive
CchigoTPS3	chs-CMA2b	579	part of a light responsive element	light responsive
CchigoTPS3	chs-CMA2b	613	part of a light responsive element	light responsive
CchigoTPS3	chs-CMA2b	640	part of a light responsive element	light responsive
CchigoTPS3	GATA-motif	1172	part of a light responsive element	light responsive
CchigoTPS3	TCCC-motif	1029	part of a light responsive element	light responsive
CchigoTPS3	TCCC-motif	1043	part of a light responsive element	light responsive
CchigoTPS3	TCCC-motif	1067	part of a light responsive element	light responsive
CchigoTPS3	MYB	313	MYB binding site	transcription factor binding
CchigoTPS3	MYB	1524	MYB binding site	transcription factor binding
CchigoTPS3	MYB	1734	MYB binding site	transcription factor binding
CchigoTPS3	MYC	343	MYC binding site	transcription factor binding
CchigoTPS3	MYC	455	MYC binding site	transcription factor binding
CchigoTPS3	MYC	637	MYC binding site	transcription factor binding
CchigoTPS3	MYC	725	MYC binding site	transcription factor binding
CchigoTPS3	MYC	776	MYC binding site	transcription factor binding
CchigoTPS30	TC-rich repeats	1435	cis-acting element involved in defense and stress responsiveness	stress reponsive
CchigoTPS30	TCA-element	1155	cis-acting element involved in salicylic acid responsiveness	hormone responsive
CchigoTPS30	ABRE	332	cis-acting element involved in the abscisic acid responsiveness	hormone responsive
CchigoTPS30	ARE	156	cis-acting regulatory element essential for the anaerobic induction	stress reponsive
CchigoTPS30	ARE	863	cis-acting regulatory element essential for the anaerobic induction	stress reponsive
CchigoTPS30	circadian	529	cis-acting regulatory element involved in circadian control	growth and development
CchigoTPS30	G-Box	332	cis-acting regulatory element involved in light responsiveness	light responsive
CchigoTPS30	O2-site	58	cis-acting regulatory element involved in zein metabolism regulation	growth and development
CchigoTPS30	CAT-box	1058	cis-acting regulatory element related to meristem expression	growth and development
CchigoTPS30	CAT-box	1330	cis-acting regulatory element related to meristem expression	growth and development
CchigoTPS30	CAT-box	1866	cis-acting regulatory element related to meristem expression	growth and development
CchigoTPS30	NON-box	1840	cis-acting regulatory element related to meristem specific activation	growth and development
CchigoTPS30	GC-motif	424	enhancer-like element involved in anoxic specific inducibility	stress reponsive
CchigoTPS30	P-box	1179	gibberellin-responsive element	hormone responsive
CchigoTPS30	MBS	200	MYB binding site involved in drought-inducibility	stress reponsive
CchigoTPS30	MBS	766	MYB binding site involved in drought-inducibility	stress reponsive
CchigoTPS30	MBS	1558	MYB binding site involved in drought-inducibility	stress reponsive
CchigoTPS30	CCAAT-box	1485	MYBHv1 binding site	transcription factor binding
CchigoTPS30	GA-motif	477	part of a light responsive element	light responsive
CchigoTPS30	I-box	259	part of a light responsive element	light responsive
CchigoTPS30	I-box	793	part of a light responsive element	light responsive
CchigoTPS30	TCCC-motif	1293	part of a light responsive element	light responsive
CchigoTPS30	TCCC-motif	1520	part of a light responsive element	light responsive
CchigoTPS30	TCCC-motif	1690	part of a light responsive element	light responsive
CchigoTPS30	TCT-motif	409	part of a light responsive element	light responsive
CchigoTPS30	TCT-motif	1313	part of a light responsive element	light responsive
CchigoTPS30	TCT-motif	1439	part of a light responsive element	light responsive
CchigoTPS30	MYB	200	MYB binding site	transcription factor binding
CchigoTPS30	MYB	766	MYB binding site	transcription factor binding
CchigoTPS30	MYB	1558	MYB binding site	transcription factor binding
CchigoTPS30	MYB	465	MYB binding site	transcription factor binding
CchigoTPS30	MYB	1063	MYB binding site	transcription factor binding
CchigoTPS30	MYC	407	MYC binding site	transcription factor binding
CchigoTPS30	MYC	49	MYC binding site	transcription factor binding
CchigoTPS30	MYC	67	MYC binding site	transcription factor binding
CchigoTPS30	MYC	97	MYC binding site	transcription factor binding
CchigoTPS30	MYC	110	MYC binding site	transcription factor binding
CchigoTPS30	MYC	112	MYC binding site	transcription factor binding
CchigoTPS30	MYC	314	MYC binding site	transcription factor binding
CchigoTPS30	MYC	1085	MYC binding site	transcription factor binding
CchigoTPS30	MYC	1386	MYC binding site	transcription factor binding
CchigoTPS31	TC-rich repeats	641	cis-acting element involved in defense and stress responsiveness	stress reponsive
CchigoTPS31	TATC-box	1708	cis-acting element involved in gibberellin-responsiveness	hormone responsive
CchigoTPS31	TCA	669	cis-acting element involved in salicylic acid responsiveness	hormone responsive
CchigoTPS31	TCA-element	511	cis-acting element involved in salicylic acid responsiveness	hormone responsive
CchigoTPS31	ABRE	191	cis-acting element involved in the abscisic acid responsiveness	hormone responsive
CchigoTPS31	ABRE	1116	cis-acting element involved in the abscisic acid responsiveness	hormone responsive
CchigoTPS31	ABRE	1117	cis-acting element involved in the abscisic acid responsiveness	hormone responsive
CchigoTPS31	ABRE	1747	cis-acting element involved in the abscisic acid responsiveness	hormone responsive
CchigoTPS31	ABRE	1748	cis-acting element involved in the abscisic acid responsiveness	hormone responsive
CchigoTPS31	ABRE	1819	cis-acting element involved in the abscisic acid responsiveness	hormone responsive
CchigoTPS31	ABRE	1820	cis-acting element involved in the abscisic acid responsiveness	hormone responsive
CchigoTPS31	ABRE2	1746	cis-acting element involved in the abscisic acid responsiveness	hormone responsive
CchigoTPS31	ABRE2	1818	cis-acting element involved in the abscisic acid responsiveness	hormone responsive
CchigoTPS31	ARE	1459	cis-acting regulatory element essential for the anaerobic induction	stress reponsive
CchigoTPS31	G-box	190	cis-acting regulatory element involved in light responsiveness	light responsive
CchigoTPS31	G-box	1115	cis-acting regulatory element involved in light responsiveness	light responsive
CchigoTPS31	G-box	1116	cis-acting regulatory element involved in light responsiveness	light responsive
CchigoTPS31	G-box	1745	cis-acting regulatory element involved in light responsiveness	light responsive
CchigoTPS31	G-box	1747	cis-acting regulatory element involved in light responsiveness	light responsive
CchigoTPS31	G-box	1817	cis-acting regulatory element involved in light responsiveness	light responsive
CchigoTPS31	G-box	1819	cis-acting regulatory element involved in light responsiveness	light responsive
CchigoTPS31	G-Box	1116	cis-acting regulatory element involved in light responsiveness	light responsive
CchigoTPS31	G-Box	1747	cis-acting regulatory element involved in light responsiveness	light responsive
CchigoTPS31	G-Box	1819	cis-acting regulatory element involved in light responsiveness	light responsive
CchigoTPS31	GC-motif	532	enhancer-like element involved in anoxic specific inducibility	stress reponsive
CchigoTPS31	GC-motif	539	enhancer-like element involved in anoxic specific inducibility	stress reponsive
CchigoTPS31	GC-motif	793	enhancer-like element involved in anoxic specific inducibility	stress reponsive
CchigoTPS31	GT1-motif	822	light responsive element	light responsive
CchigoTPS31	GT1-motif	1046	light responsive element	light responsive
CchigoTPS31	Sp1	536	light responsive element	light responsive
CchigoTPS31	Sp1	571	light responsive element	light responsive
CchigoTPS31	Sp1	1755	light responsive element	light responsive
CchigoTPS31	MBS	1989	MYB binding site involved in drought-inducibility	stress reponsive
CchigoTPS31	Box 4	683	part of a conserved DNA module involved in light responsiveness	light responsive
CchigoTPS31	GATA-motif	390	part of a light responsive element	light responsive
CchigoTPS31	GATA-motif	434	part of a light responsive element	light responsive
CchigoTPS31	GATA-motif	751	part of a light responsive element	light responsive
CchigoTPS31	sbp-CMA1c	1942	part of a light responsive element	light responsive
CchigoTPS31	TCCC-motif	130	part of a light responsive element	light responsive
CchigoTPS31	TCCC-motif	150	part of a light responsive element	light responsive
CchigoTPS31	TCCC-motif	242	part of a light responsive element	light responsive
CchigoTPS31	TCCC-motif	288	part of a light responsive element	light responsive
CchigoTPS31	TCCC-motif	320	part of a light responsive element	light responsive
CchigoTPS31	TCT-motif	645	part of a light responsive element	light responsive
CchigoTPS31	TCT-motif	1447	part of a light responsive element	light responsive
CchigoTPS31	MYB	1989	MYB binding site	transcription factor binding
CchigoTPS31	MYB	823	MYB binding site	transcription factor binding
CchigoTPS31	MYB	1045	MYB binding site	transcription factor binding
CchigoTPS31	MYB	1528	MYB binding site	transcription factor binding
CchigoTPS31	MYC	590	MYC binding site	transcription factor binding
CchigoTPS31	MYC	692	MYC binding site	transcription factor binding
CchigoTPS31	MYC	991	MYC binding site	transcription factor binding
CchigoTPS31	MYC	1019	MYC binding site	transcription factor binding
CchigoTPS31	MYC	1066	MYC binding site	transcription factor binding
CchigoTPS31	MYC	1068	MYC binding site	transcription factor binding
CchigoTPS31	MYC	1209	MYC binding site	transcription factor binding
CchigoTPS31	MYC	1232	MYC binding site	transcription factor binding
CchigoTPS32	TATC-box	894	cis-acting element involved in gibberellin-responsiveness	hormone responsive
CchigoTPS32	ACE	1546	cis-acting element involved in light responsiveness	light responsive
CchigoTPS32	TCA	397	cis-acting element involved in salicylic acid responsiveness	hormone responsive
CchigoTPS32	TCA-element	565	cis-acting element involved in salicylic acid responsiveness	hormone responsive
CchigoTPS32	ABRE	979	cis-acting element involved in the abscisic acid responsiveness	hormone responsive
CchigoTPS32	ABRE	1016	cis-acting element involved in the abscisic acid responsiveness	hormone responsive
CchigoTPS32	ABRE	1017	cis-acting element involved in the abscisic acid responsiveness	hormone responsive
CchigoTPS32	ABRE	1069	cis-acting element involved in the abscisic acid responsiveness	hormone responsive
CchigoTPS32	ABRE	1254	cis-acting element involved in the abscisic acid responsiveness	hormone responsive
CchigoTPS32	ABRE	1650	cis-acting element involved in the abscisic acid responsiveness	hormone responsive
CchigoTPS32	ABRE	1683	cis-acting element involved in the abscisic acid responsiveness	hormone responsive
CchigoTPS32	ABRE3a	979	cis-acting element involved in the abscisic acid responsiveness	hormone responsive
CchigoTPS32	ABRE4	979	cis-acting element involved in the abscisic acid responsiveness	hormone responsive
CchigoTPS32	ARE	654	cis-acting regulatory element essential for the anaerobic induction	stress reponsive
CchigoTPS32	ARE	1139	cis-acting regulatory element essential for the anaerobic induction	stress reponsive
CchigoTPS32	circadian	1639	cis-acting regulatory element involved in circadian control	growth and development
CchigoTPS32	G-box	979	cis-acting regulatory element involved in light responsiveness	light responsive
CchigoTPS32	G-box	1016	cis-acting regulatory element involved in light responsiveness	light responsive
CchigoTPS32	G-box	1649	cis-acting regulatory element involved in light responsiveness	light responsive
CchigoTPS32	G-Box	1016	cis-acting regulatory element involved in light responsiveness	light responsive
CchigoTPS32	G-Box	1068	cis-acting regulatory element involved in light responsiveness	light responsive
CchigoTPS32	G-Box	1682	cis-acting regulatory element involved in light responsiveness	light responsive
CchigoTPS32	RY-element	1729	cis-acting regulatory element involved in seed-specific regulation	light responsive
CchigoTPS32	CGTCA-motif	940	cis-acting regulatory element involved in the MeJA-responsiveness	hormone responsive
CchigoTPS32	TGACG-motif	940	cis-acting regulatory element involved in the MeJA-responsiveness	hormone responsive
CchigoTPS32	O2-site	402	cis-acting regulatory element involved in zein metabolism regulation	growth and development
CchigoTPS32	O2-site	910	cis-acting regulatory element involved in zein metabolism regulation	growth and development
CchigoTPS32	CAT-box	451	cis-acting regulatory element related to meristem expression	growth and development
CchigoTPS32	CAT-box	1843	cis-acting regulatory element related to meristem expression	growth and development
CchigoTPS32	GCN4_motif	1179	cis-regulatory element involved in endosperm expression	growth and development
CchigoTPS32	GC-motif	234	enhancer-like element involved in anoxic specific inducibility	stress reponsive
CchigoTPS32	GC-motif	240	enhancer-like element involved in anoxic specific inducibility	stress reponsive
CchigoTPS32	GC-motif	1051	enhancer-like element involved in anoxic specific inducibility	stress reponsive
CchigoTPS32	Sp1	237	light responsive element	light responsive
CchigoTPS32	MBS	19	MYB binding site involved in drought-inducibility	stress reponsive
CchigoTPS32	MRE	133	MYB binding site involved in light responsiveness	light responsive
CchigoTPS32	CCAAT-box	1255	MYBHv1 binding site	transcription factor binding
CchigoTPS32	Box 4	1193	part of a conserved DNA module involved in light responsiveness	light responsive
CchigoTPS32	Box 4	1348	part of a conserved DNA module involved in light responsiveness	light responsive
CchigoTPS32	chs-CMA1a	1509	part of a light responsive element	light responsive
CchigoTPS32	chs-CMA2a	485	part of a light responsive element	light responsive
CchigoTPS32	TCT-motif	622	part of a light responsive element	light responsive
CchigoTPS32	MYB	19	MYB binding site	transcription factor binding
CchigoTPS32	MYB	1249	MYB binding site	transcription factor binding
CchigoTPS32	MYB	711	MYB binding site	transcription factor binding
CchigoTPS32	MYB	1830	MYB binding site	transcription factor binding
CchigoTPS32	MYC	45	MYC binding site	transcription factor binding
CchigoTPS32	MYC	59	MYC binding site	transcription factor binding
CchigoTPS32	MYC	430	MYC binding site	transcription factor binding
CchigoTPS32	MYC	598	MYC binding site	transcription factor binding
CchigoTPS32	MYC	658	MYC binding site	transcription factor binding
CchigoTPS32	MYC	820	MYC binding site	transcription factor binding
CchigoTPS32	MYC	905	MYC binding site	transcription factor binding
CchigoTPS32	MYC	1184	MYC binding site	transcription factor binding
CchigoTPS32	MYC	1234	MYC binding site	transcription factor binding
CchigoTPS32	MYC	1522	MYC binding site	transcription factor binding
CchigoTPS32	MYC	1703	MYC binding site	transcription factor binding
CchigoTPS33	TC-rich repeats	91	cis-acting element involved in defense and stress responsiveness	stress reponsive
CchigoTPS33	LTR	1682	cis-acting element involved in low-temperature responsiveness	stress reponsive
CchigoTPS33	ABRE	656	cis-acting element involved in the abscisic acid responsiveness	hormone responsive
CchigoTPS33	ABRE	1034	cis-acting element involved in the abscisic acid responsiveness	hormone responsive
CchigoTPS33	ABRE	1654	cis-acting element involved in the abscisic acid responsiveness	hormone responsive
CchigoTPS33	ABRE	1687	cis-acting element involved in the abscisic acid responsiveness	hormone responsive
CchigoTPS33	ABRE	1727	cis-acting element involved in the abscisic acid responsiveness	hormone responsive
CchigoTPS33	ABRE3a	656	cis-acting element involved in the abscisic acid responsiveness	hormone responsive
CchigoTPS33	ABRE4	656	cis-acting element involved in the abscisic acid responsiveness	hormone responsive
CchigoTPS33	ARE	1151	cis-acting regulatory element essential for the anaerobic induction	stress reponsive
CchigoTPS33	G-box	656	cis-acting regulatory element involved in light responsiveness	light responsive
CchigoTPS33	G-box	1653	cis-acting regulatory element involved in light responsiveness	light responsive
CchigoTPS33	G-Box	1033	cis-acting regulatory element involved in light responsiveness	light responsive
CchigoTPS33	G-Box	1686	cis-acting regulatory element involved in light responsiveness	light responsive
CchigoTPS33	G-Box	1726	cis-acting regulatory element involved in light responsiveness	light responsive
CchigoTPS33	O2-site	765	cis-acting regulatory element involved in zein metabolism regulation	growth and development
CchigoTPS33	O2-site	823	cis-acting regulatory element involved in zein metabolism regulation	growth and development
CchigoTPS33	O2-site	1248	cis-acting regulatory element involved in zein metabolism regulation	growth and development
CchigoTPS33	CAT-box	276	cis-acting regulatory element related to meristem expression	growth and development
CchigoTPS33	CAT-box	789	cis-acting regulatory element related to meristem expression	growth and development
CchigoTPS33	CAT-box	1851	cis-acting regulatory element related to meristem expression	growth and development
CchigoTPS33	GARE-motif	742	gibberellin-responsive element	hormone responsive
CchigoTPS33	P-box	1568	gibberellin-responsive element	hormone responsive
CchigoTPS33	MBS	1758	MYB binding site involved in drought-inducibility	stress reponsive
CchigoTPS33	CCAAT-box	1267	MYBHv1 binding site	transcription factor binding
CchigoTPS33	Box 4	1350	part of a conserved DNA module involved in light responsiveness	light responsive
CchigoTPS33	chs-CMA1a	1508	part of a light responsive element	light responsive
CchigoTPS33	GATA-motif	37	part of a light responsive element	light responsive
CchigoTPS33	GATA-motif	504	part of a light responsive element	light responsive
CchigoTPS33	TCCC-motif	343	part of a light responsive element	light responsive
CchigoTPS33	TCT-motif	641	part of a light responsive element	light responsive
CchigoTPS33	MYB	1261	MYB binding site	transcription factor binding
CchigoTPS33	MYB	1758	MYB binding site	transcription factor binding
CchigoTPS33	MYB	77	MYB binding site	transcription factor binding
CchigoTPS33	MYB	144	MYB binding site	transcription factor binding
CchigoTPS33	MYB	692	MYB binding site	transcription factor binding
CchigoTPS33	MYB	742	MYB binding site	transcription factor binding
CchigoTPS33	MYB	1553	MYB binding site	transcription factor binding
CchigoTPS33	MYC	1178	MYC binding site	transcription factor binding
CchigoTPS33	MYC	355	MYC binding site	transcription factor binding
CchigoTPS33	MYC	412	MYC binding site	transcription factor binding
CchigoTPS33	MYC	606	MYC binding site	transcription factor binding
CchigoTPS33	MYC	768	MYC binding site	transcription factor binding
CchigoTPS33	MYC	936	MYC binding site	transcription factor binding
CchigoTPS33	MYC	957	MYC binding site	transcription factor binding
CchigoTPS33	MYC	1196	MYC binding site	transcription factor binding
CchigoTPS33	MYC	1246	MYC binding site	transcription factor binding
CchigoTPS33	MYC	1526	MYC binding site	transcription factor binding
CchigoTPS33	MYC	1709	MYC binding site	transcription factor binding
CchigoTPS33	MYC	1769	MYC binding site	transcription factor binding
CchigoTPS34	TATC-box	1816	cis-acting element involved in gibberellin-responsiveness	hormone responsive
CchigoTPS34	ACE	1874	cis-acting element involved in light responsiveness	light responsive
CchigoTPS34	ABRE	639	cis-acting element involved in the abscisic acid responsiveness	hormone responsive
CchigoTPS34	ABRE3a	639	cis-acting element involved in the abscisic acid responsiveness	hormone responsive
CchigoTPS34	ABRE4	639	cis-acting element involved in the abscisic acid responsiveness	hormone responsive
CchigoTPS34	ARE	1301	cis-acting regulatory element essential for the anaerobic induction	stress reponsive
CchigoTPS34	ARE	1366	cis-acting regulatory element essential for the anaerobic induction	stress reponsive
CchigoTPS34	ARE	1895	cis-acting regulatory element essential for the anaerobic induction	stress reponsive
CchigoTPS34	G-box	219	cis-acting regulatory element involved in light responsiveness	light responsive
CchigoTPS34	G-box	639	cis-acting regulatory element involved in light responsiveness	light responsive
CchigoTPS34	AACA_motif	1675	involved in endosperm-specific negative expression	growth and development
CchigoTPS34	MBS	698	MYB binding site involved in drought-inducibility	stress reponsive
CchigoTPS34	CCAAT-box	1198	MYBHv1 binding site	transcription factor binding
CchigoTPS34	Box 4	502	part of a conserved DNA module involved in light responsiveness	light responsive
CchigoTPS34	Box 4	1022	part of a conserved DNA module involved in light responsiveness	light responsive
CchigoTPS34	Box 4	1414	part of a conserved DNA module involved in light responsiveness	light responsive
CchigoTPS34	Box 4	1922	part of a conserved DNA module involved in light responsiveness	light responsive
CchigoTPS34	Box 4	1926	part of a conserved DNA module involved in light responsiveness	light responsive
CchigoTPS34	GATA-motif	434	part of a light responsive element	light responsive
CchigoTPS34	GATA-motif	667	part of a light responsive element	light responsive
CchigoTPS34	GATA-motif	1865	part of a light responsive element	light responsive
CchigoTPS34	TCCC-motif	2	part of a light responsive element	light responsive
CchigoTPS34	DRE core	1533	DREB binding site	transcription factor binding
CchigoTPS34	DRE core	1574	DREB binding site	transcription factor binding
CchigoTPS34	MYB	1735	MYB binding site	transcription factor binding
CchigoTPS34	MYB	698	MYB binding site	transcription factor binding
CchigoTPS34	MYC	213	MYC binding site	transcription factor binding
CchigoTPS34	MYC	270	MYC binding site	transcription factor binding
CchigoTPS34	MYC	927	MYC binding site	transcription factor binding
CchigoTPS34	MYC	1538	MYC binding site	transcription factor binding
CchigoTPS34	MYC	1579	MYC binding site	transcription factor binding
CchigoTPS34	MYC	1639	MYC binding site	transcription factor binding
CchigoTPS34	MYC	1641	MYC binding site	transcription factor binding
CchigoTPS35	TATC-box	1674	cis-acting element involved in gibberellin-responsiveness	hormone responsive
CchigoTPS35	ACE	1732	cis-acting element involved in light responsiveness	light responsive
CchigoTPS35	ABRE	497	cis-acting element involved in the abscisic acid responsiveness	hormone responsive
CchigoTPS35	ABRE3a	497	cis-acting element involved in the abscisic acid responsiveness	hormone responsive
CchigoTPS35	ABRE4	497	cis-acting element involved in the abscisic acid responsiveness	hormone responsive
CchigoTPS35	ARE	242	cis-acting regulatory element essential for the anaerobic induction	stress reponsive
CchigoTPS35	ARE	277	cis-acting regulatory element essential for the anaerobic induction	stress reponsive
CchigoTPS35	ARE	1159	cis-acting regulatory element essential for the anaerobic induction	stress reponsive
CchigoTPS35	ARE	1224	cis-acting regulatory element essential for the anaerobic induction	stress reponsive
CchigoTPS35	ARE	1753	cis-acting regulatory element essential for the anaerobic induction	stress reponsive
CchigoTPS35	G-box	497	cis-acting regulatory element involved in light responsiveness	light responsive
CchigoTPS35	AACA_motif	1533	involved in endosperm-specific negative expression	growth and development
CchigoTPS35	MBS	556	MYB binding site involved in drought-inducibility	stress reponsive
CchigoTPS35	MBS	1975	MYB binding site involved in drought-inducibility	stress reponsive
CchigoTPS35	CCAAT-box	1056	MYBHv1 binding site	transcription factor binding
CchigoTPS35	Box 4	338	part of a conserved DNA module involved in light responsiveness	light responsive
CchigoTPS35	Box 4	360	part of a conserved DNA module involved in light responsiveness	light responsive
CchigoTPS35	Box 4	880	part of a conserved DNA module involved in light responsiveness	light responsive
CchigoTPS35	Box 4	1272	part of a conserved DNA module involved in light responsiveness	light responsive
CchigoTPS35	Box 4	1780	part of a conserved DNA module involved in light responsiveness	light responsive
CchigoTPS35	Box 4	1784	part of a conserved DNA module involved in light responsiveness	light responsive
CchigoTPS35	GATA-motif	139	part of a light responsive element	light responsive
CchigoTPS35	GATA-motif	525	part of a light responsive element	light responsive
CchigoTPS35	GATA-motif	1723	part of a light responsive element	light responsive
CchigoTPS35	GATA-motif	1944	part of a light responsive element	light responsive
CchigoTPS35	DRE core	1393	DREB binding site	transcription factor binding
CchigoTPS35	DRE core	1434	DREB binding site	transcription factor binding
CchigoTPS35	MYB	1593	MYB binding site	transcription factor binding
CchigoTPS35	MYB	556	MYB binding site	transcription factor binding
CchigoTPS35	MYB	1975	MYB binding site	transcription factor binding
CchigoTPS35	MYC	785	MYC binding site	transcription factor binding
CchigoTPS35	MYC	1398	MYC binding site	transcription factor binding
CchigoTPS35	MYC	1439	MYC binding site	transcription factor binding
CchigoTPS35	MYC	1497	MYC binding site	transcription factor binding
CchigoTPS35	MYC	1499	MYC binding site	transcription factor binding
CchigoTPS36	TC-rich repeats	1740	cis-acting element involved in defense and stress responsiveness	stress reponsive
CchigoTPS36	LTR	111	cis-acting element involved in low-temperature responsiveness	stress reponsive
CchigoTPS36	TCA-element	1878	cis-acting element involved in salicylic acid responsiveness	hormone responsive
CchigoTPS36	ABRE	1360	cis-acting element involved in the abscisic acid responsiveness	hormone responsive
CchigoTPS36	ABRE	1408	cis-acting element involved in the abscisic acid responsiveness	hormone responsive
CchigoTPS36	ARE	1947	cis-acting regulatory element essential for the anaerobic induction	stress reponsive
CchigoTPS36	circadian	2	cis-acting regulatory element involved in circadian control	growth and development
CchigoTPS36	CAT-box	349	cis-acting regulatory element related to meristem expression	growth and development
CchigoTPS36	CAT-box	638	cis-acting regulatory element related to meristem expression	growth and development
CchigoTPS36	CAT-box	1174	cis-acting regulatory element related to meristem expression	growth and development
CchigoTPS36	GCN4_motif	877	cis-regulatory element involved in endosperm expression	growth and development
CchigoTPS36	GCN4_motif	1466	cis-regulatory element involved in endosperm expression	growth and development
CchigoTPS36	GC-motif	921	enhancer-like element involved in anoxic specific inducibility	stress reponsive
CchigoTPS36	Sp1	405	light responsive element	light responsive
CchigoTPS36	Sp1	437	light responsive element	light responsive
CchigoTPS36	MRE	1090	MYB binding site involved in light responsiveness	light responsive
CchigoTPS36	MRE	1899	MYB binding site involved in light responsiveness	light responsive
CchigoTPS36	CCAAT-box	496	MYBHv1 binding site	transcription factor binding
CchigoTPS36	Box 4	1049	part of a conserved DNA module involved in light responsiveness	light responsive
CchigoTPS36	Box 4	1059	part of a conserved DNA module involved in light responsiveness	light responsive
CchigoTPS36	GATA-motif	1262	part of a light responsive element	light responsive
CchigoTPS36	LAMP-element	825	part of a light responsive element	light responsive
CchigoTPS36	TCT-motif	853	part of a light responsive element	light responsive
CchigoTPS36	MYB	275	MYB binding site	transcription factor binding
CchigoTPS36	MYB	1688	MYB binding site	transcription factor binding
CchigoTPS36	MYB	1896	MYB binding site	transcription factor binding
CchigoTPS36	MYC	148	MYC binding site	transcription factor binding
CchigoTPS36	MYC	841	MYC binding site	transcription factor binding
CchigoTPS36	MYC	1798	MYC binding site	transcription factor binding
CchigoTPS36	MYC	1911	MYC binding site	transcription factor binding
CchigoTPS37	TGA-element	659	auxin-responsive element	hormone responsive
CchigoTPS37	TGA-element	679	auxin-responsive element	hormone responsive
CchigoTPS37	TC-rich repeats	1752	cis-acting element involved in defense and stress responsiveness	stress reponsive
CchigoTPS37	TATC-box	684	cis-acting element involved in gibberellin-responsiveness	hormone responsive
CchigoTPS37	ACE	808	cis-acting element involved in light responsiveness	light responsive
CchigoTPS37	LTR	791	cis-acting element involved in low-temperature responsiveness	stress reponsive
CchigoTPS37	TCA	540	cis-acting element involved in salicylic acid responsiveness	hormone responsive
CchigoTPS37	TCA-element	38	cis-acting element involved in salicylic acid responsiveness	hormone responsive
CchigoTPS37	ABRE	504	cis-acting element involved in the abscisic acid responsiveness	hormone responsive
CchigoTPS37	ABRE	705	cis-acting element involved in the abscisic acid responsiveness	hormone responsive
CchigoTPS37	ARE	1209	cis-acting regulatory element essential for the anaerobic induction	stress reponsive
CchigoTPS37	circadian	86	cis-acting regulatory element involved in circadian control	growth and development
CchigoTPS37	G-box	705	cis-acting regulatory element involved in light responsiveness	light responsive
CchigoTPS37	G-box	1792	cis-acting regulatory element involved in light responsiveness	light responsive
CchigoTPS37	G-Box	503	cis-acting regulatory element involved in light responsiveness	light responsive
CchigoTPS37	G-Box	705	cis-acting regulatory element involved in light responsiveness	light responsive
CchigoTPS37	CGTCA-motif	355	cis-acting regulatory element involved in the MeJA-responsiveness	hormone responsive
CchigoTPS37	CGTCA-motif	941	cis-acting regulatory element involved in the MeJA-responsiveness	hormone responsive
CchigoTPS37	CGTCA-motif	1375	cis-acting regulatory element involved in the MeJA-responsiveness	hormone responsive
CchigoTPS37	CGTCA-motif	1378	cis-acting regulatory element involved in the MeJA-responsiveness	hormone responsive
CchigoTPS37	TGACG-motif	355	cis-acting regulatory element involved in the MeJA-responsiveness	hormone responsive
CchigoTPS37	TGACG-motif	941	cis-acting regulatory element involved in the MeJA-responsiveness	hormone responsive
CchigoTPS37	TGACG-motif	1375	cis-acting regulatory element involved in the MeJA-responsiveness	hormone responsive
CchigoTPS37	TGACG-motif	1378	cis-acting regulatory element involved in the MeJA-responsiveness	hormone responsive
CchigoTPS37	CAT-box	403	cis-acting regulatory element related to meristem expression	growth and development
CchigoTPS37	GC-motif	551	enhancer-like element involved in anoxic specific inducibility	stress reponsive
CchigoTPS37	GT1-motif	948	light responsive element	light responsive
CchigoTPS37	MBS	1027	MYB binding site involved in drought-inducibility	stress reponsive
CchigoTPS37	MBS	1203	MYB binding site involved in drought-inducibility	stress reponsive
CchigoTPS37	MBS	1536	MYB binding site involved in drought-inducibility	stress reponsive
CchigoTPS37	MRE	1564	MYB binding site involved in light responsiveness	light responsive
CchigoTPS37	CCAAT-box	1325	MYBHv1 binding site	transcription factor binding
CchigoTPS37	ATCT-motif	1561	part of a conserved DNA module involved in light responsiveness	light responsive
CchigoTPS37	Box 4	1041	part of a conserved DNA module involved in light responsiveness	light responsive
CchigoTPS37	Box 4	1112	part of a conserved DNA module involved in light responsiveness	light responsive
CchigoTPS37	chs-CMA1a	1105	part of a light responsive element	light responsive
CchigoTPS37	Gap-box	29	part of a light responsive element	light responsive
CchigoTPS37	GATA-motif	916	part of a light responsive element	light responsive
CchigoTPS37	I-box	917	part of a light responsive element	light responsive
CchigoTPS37	LAMP-element	1406	part of a light responsive element	light responsive
CchigoTPS37	TCT-motif	647	part of a light responsive element	light responsive
CchigoTPS37	MYB	1027	MYB binding site	transcription factor binding
CchigoTPS37	MYB	1203	MYB binding site	transcription factor binding
CchigoTPS37	MYB	1536	MYB binding site	transcription factor binding
CchigoTPS37	MYB	1646	MYB binding site	transcription factor binding
CchigoTPS37	MYB	947	MYB binding site	transcription factor binding
CchigoTPS37	MYB	1598	MYB binding site	transcription factor binding
CchigoTPS37	MYC	1513	MYC binding site	transcription factor binding
CchigoTPS37	MYC	29	MYC binding site	transcription factor binding
CchigoTPS37	MYC	198	MYC binding site	transcription factor binding
CchigoTPS37	MYC	629	MYC binding site	transcription factor binding
CchigoTPS37	MYC	1120	MYC binding site	transcription factor binding
CchigoTPS37	MYC	1656	MYC binding site	transcription factor binding
CchigoTPS37	MYC	1761	MYC binding site	transcription factor binding
CchigoTPS38	LTR	697	cis-acting element involved in low-temperature responsiveness	stress reponsive
CchigoTPS38	LTR	730	cis-acting element involved in low-temperature responsiveness	stress reponsive
CchigoTPS38	LTR	1661	cis-acting element involved in low-temperature responsiveness	stress reponsive
CchigoTPS38	TCA-element	1177	cis-acting element involved in salicylic acid responsiveness	hormone responsive
CchigoTPS38	TCA-element	1255	cis-acting element involved in salicylic acid responsiveness	hormone responsive
CchigoTPS38	ABRE	623	cis-acting element involved in the abscisic acid responsiveness	hormone responsive
CchigoTPS38	ARE	276	cis-acting regulatory element essential for the anaerobic induction	stress reponsive
CchigoTPS38	ARE	317	cis-acting regulatory element essential for the anaerobic induction	stress reponsive
CchigoTPS38	RY-element	1021	cis-acting regulatory element involved in seed-specific regulation	light responsive
CchigoTPS38	CGTCA-motif	873	cis-acting regulatory element involved in the MeJA-responsiveness	hormone responsive
CchigoTPS38	TGACG-motif	873	cis-acting regulatory element involved in the MeJA-responsiveness	hormone responsive
CchigoTPS38	GC-motif	1824	enhancer-like element involved in anoxic specific inducibility	stress reponsive
CchigoTPS38	P-box	8	gibberellin-responsive element	hormone responsive
CchigoTPS38	MBS	954	MYB binding site involved in drought-inducibility	stress reponsive
CchigoTPS38	MBS	1760	MYB binding site involved in drought-inducibility	stress reponsive
CchigoTPS38	MBSI	1533	MYB binding site involved in flavonoid biosynthetic genes regulation	hormone responsive
CchigoTPS38	Box 4	1356	part of a conserved DNA module involved in light responsiveness	light responsive
CchigoTPS38	Box 4	1386	part of a conserved DNA module involved in light responsiveness	light responsive
CchigoTPS38	GATA-motif	149	part of a light responsive element	light responsive
CchigoTPS38	GATA-motif	354	part of a light responsive element	light responsive
CchigoTPS38	TCT-motif	297	part of a light responsive element	light responsive
CchigoTPS38	MYB	954	MYB binding site	transcription factor binding
CchigoTPS38	MYB	1760	MYB binding site	transcription factor binding
CchigoTPS38	MYB	971	MYB binding site	transcription factor binding
CchigoTPS38	MYB	1184	MYB binding site	transcription factor binding
CchigoTPS38	MYB	1501	MYB binding site	transcription factor binding
CchigoTPS38	MYC	27	MYC binding site	transcription factor binding
CchigoTPS38	WUN-motif	2	wound-responsive element	stress reponsive
CchigoTPS39	TC-rich repeats	834	cis-acting element involved in defense and stress responsiveness	stress reponsive
CchigoTPS39	LTR	1969	cis-acting element involved in low-temperature responsiveness	stress reponsive
CchigoTPS39	TCA	1407	cis-acting element involved in salicylic acid responsiveness	hormone responsive
CchigoTPS39	ABRE	1716	cis-acting element involved in the abscisic acid responsiveness	hormone responsive
CchigoTPS39	ARE	347	cis-acting regulatory element essential for the anaerobic induction	stress reponsive
CchigoTPS39	ARE	1501	cis-acting regulatory element essential for the anaerobic induction	stress reponsive
CchigoTPS39	G-box	1715	cis-acting regulatory element involved in light responsiveness	light responsive
CchigoTPS39	CGTCA-motif	809	cis-acting regulatory element involved in the MeJA-responsiveness	hormone responsive
CchigoTPS39	CGTCA-motif	1714	cis-acting regulatory element involved in the MeJA-responsiveness	hormone responsive
CchigoTPS39	TGACG-motif	809	cis-acting regulatory element involved in the MeJA-responsiveness	hormone responsive
CchigoTPS39	TGACG-motif	1714	cis-acting regulatory element involved in the MeJA-responsiveness	hormone responsive
CchigoTPS39	O2-site	737	cis-acting regulatory element involved in zein metabolism regulation	growth and development
CchigoTPS39	MRE	1798	MYB binding site involved in light responsiveness	light responsive
CchigoTPS39	Box 4	258	part of a conserved DNA module involved in light responsiveness	light responsive
CchigoTPS39	Box 4	408	part of a conserved DNA module involved in light responsiveness	light responsive
CchigoTPS39	Box 4	412	part of a conserved DNA module involved in light responsiveness	light responsive
CchigoTPS39	Box 4	680	part of a conserved DNA module involved in light responsiveness	light responsive
CchigoTPS39	Box 4	985	part of a conserved DNA module involved in light responsiveness	light responsive
CchigoTPS39	Box 4	1216	part of a conserved DNA module involved in light responsiveness	light responsive
CchigoTPS39	GATA-motif	1578	part of a light responsive element	light responsive
CchigoTPS39	TCT-motif	268	part of a light responsive element	light responsive
CchigoTPS39	TCT-motif	1679	part of a light responsive element	light responsive
CchigoTPS39	MYC	747	MYC binding site	transcription factor binding
CchigoTPS39	MYC	1439	MYC binding site	transcription factor binding
CchigoTPS39	MYC	1530	MYC binding site	transcription factor binding
CchigoTPS39	MYC	1601	MYC binding site	transcription factor binding
CchigoTPS4	TCA	358	cis-acting element involved in salicylic acid responsiveness	hormone responsive
CchigoTPS4	TCA	364	cis-acting element involved in salicylic acid responsiveness	hormone responsive
CchigoTPS4	ABRE	1318	cis-acting element involved in the abscisic acid responsiveness	hormone responsive
CchigoTPS4	ARE	949	cis-acting regulatory element essential for the anaerobic induction	stress reponsive
CchigoTPS4	ARE	1021	cis-acting regulatory element essential for the anaerobic induction	stress reponsive
CchigoTPS4	ARE	1090	cis-acting regulatory element essential for the anaerobic induction	stress reponsive
CchigoTPS4	ARE	1782	cis-acting regulatory element essential for the anaerobic induction	stress reponsive
CchigoTPS4	AuxRR-core	1613	cis-acting regulatory element involved in auxin responsiveness	hormone responsive
CchigoTPS4	G-box	1318	cis-acting regulatory element involved in light responsiveness	light responsive
CchigoTPS4	G-box	1594	cis-acting regulatory element involved in light responsiveness	light responsive
CchigoTPS4	CGTCA-motif	1320	cis-acting regulatory element involved in the MeJA-responsiveness	hormone responsive
CchigoTPS4	TGACG-motif	1320	cis-acting regulatory element involved in the MeJA-responsiveness	hormone responsive
CchigoTPS4	O2-site	1717	cis-acting regulatory element involved in zein metabolism regulation	growth and development
CchigoTPS4	CAT-box	81	cis-acting regulatory element related to meristem expression	growth and development
CchigoTPS4	P-box	1618	gibberellin-responsive element	hormone responsive
CchigoTPS4	GT1-motif	1335	light responsive element	light responsive
CchigoTPS4	MBS	86	MYB binding site involved in drought-inducibility	stress reponsive
CchigoTPS4	MBS	1269	MYB binding site involved in drought-inducibility	stress reponsive
CchigoTPS4	MRE	1479	MYB binding site involved in light responsiveness	light responsive
CchigoTPS4	Box 4	1312	part of a conserved DNA module involved in light responsiveness	light responsive
CchigoTPS4	Box 4	1329	part of a conserved DNA module involved in light responsiveness	light responsive
CchigoTPS4	GA-motif	1463	part of a light responsive element	light responsive
CchigoTPS4	GATA-motif	717	part of a light responsive element	light responsive
CchigoTPS4	GATA-motif	1047	part of a light responsive element	light responsive
CchigoTPS4	I-box	1726	part of a light responsive element	light responsive
CchigoTPS4	TCT-motif	976	part of a light responsive element	light responsive
CchigoTPS4	TCT-motif	1353	part of a light responsive element	light responsive
CchigoTPS4	AE-box	295	part of a module for light response	light responsive
CchigoTPS4	MYB	184	MYB binding site	transcription factor binding
CchigoTPS4	MYB	1853	MYB binding site	transcription factor binding
CchigoTPS4	MYB	86	MYB binding site	transcription factor binding
CchigoTPS4	MYB	1269	MYB binding site	transcription factor binding
CchigoTPS4	MYC	244	MYC binding site	transcription factor binding
CchigoTPS4	MYC	317	MYC binding site	transcription factor binding
CchigoTPS4	MYC	1969	MYC binding site	transcription factor binding
CchigoTPS40	TGA-element	337	auxin-responsive element	hormone responsive
CchigoTPS40	TC-rich repeats	268	cis-acting element involved in defense and stress responsiveness	stress reponsive
CchigoTPS40	TATC-box	1295	cis-acting element involved in gibberellin-responsiveness	hormone responsive
CchigoTPS40	ACE	819	cis-acting element involved in light responsiveness	light responsive
CchigoTPS40	TCA	1550	cis-acting element involved in salicylic acid responsiveness	hormone responsive
CchigoTPS40	ABRE	213	cis-acting element involved in the abscisic acid responsiveness	hormone responsive
CchigoTPS40	ABRE	1724	cis-acting element involved in the abscisic acid responsiveness	hormone responsive
CchigoTPS40	ABRE	1893	cis-acting element involved in the abscisic acid responsiveness	hormone responsive
CchigoTPS40	ABRE3a	213	cis-acting element involved in the abscisic acid responsiveness	hormone responsive
CchigoTPS40	ABRE3a	1724	cis-acting element involved in the abscisic acid responsiveness	hormone responsive
CchigoTPS40	ABRE3a	1893	cis-acting element involved in the abscisic acid responsiveness	hormone responsive
CchigoTPS40	ABRE4	213	cis-acting element involved in the abscisic acid responsiveness	hormone responsive
CchigoTPS40	ABRE4	1724	cis-acting element involved in the abscisic acid responsiveness	hormone responsive
CchigoTPS40	ABRE4	1893	cis-acting element involved in the abscisic acid responsiveness	hormone responsive
CchigoTPS40	ARE	38	cis-acting regulatory element essential for the anaerobic induction	stress reponsive
CchigoTPS40	ARE	1664	cis-acting regulatory element essential for the anaerobic induction	stress reponsive
CchigoTPS40	ARE	1669	cis-acting regulatory element essential for the anaerobic induction	stress reponsive
CchigoTPS40	ARE	1718	cis-acting regulatory element essential for the anaerobic induction	stress reponsive
CchigoTPS40	G-box	213	cis-acting regulatory element involved in light responsiveness	light responsive
CchigoTPS40	G-box	1724	cis-acting regulatory element involved in light responsiveness	light responsive
CchigoTPS40	G-box	1891	cis-acting regulatory element involved in light responsiveness	light responsive
CchigoTPS40	G-box	1893	cis-acting regulatory element involved in light responsiveness	light responsive
CchigoTPS40	RY-element	1922	cis-acting regulatory element involved in seed-specific regulation	light responsive
CchigoTPS40	CGTCA-motif	1972	cis-acting regulatory element involved in the MeJA-responsiveness	hormone responsive
CchigoTPS40	TGACG-motif	1972	cis-acting regulatory element involved in the MeJA-responsiveness	hormone responsive
CchigoTPS40	O2-site	486	cis-acting regulatory element involved in zein metabolism regulation	growth and development
CchigoTPS40	GCN4_motif	1478	cis-regulatory element involved in endosperm expression	growth and development
CchigoTPS40	MBS	1287	MYB binding site involved in drought-inducibility	stress reponsive
CchigoTPS40	MBS	1884	MYB binding site involved in drought-inducibility	stress reponsive
CchigoTPS40	Box 4	381	part of a conserved DNA module involved in light responsiveness	light responsive
CchigoTPS40	chs-CMA1a	1580	part of a light responsive element	light responsive
CchigoTPS40	GATA-motif	995	part of a light responsive element	light responsive
CchigoTPS40	GATA-motif	1112	part of a light responsive element	light responsive
CchigoTPS40	TCT-motif	616	part of a light responsive element	light responsive
CchigoTPS40	TCT-motif	824	part of a light responsive element	light responsive
CchigoTPS40	MYB	359	MYB binding site	transcription factor binding
CchigoTPS40	MYB	1287	MYB binding site	transcription factor binding
CchigoTPS40	MYB	1884	MYB binding site	transcription factor binding
CchigoTPS40	MYB	423	MYB binding site	transcription factor binding
CchigoTPS40	MYB	635	MYB binding site	transcription factor binding
CchigoTPS40	MYC	275	MYC binding site	transcription factor binding
CchigoTPS40	MYC	277	MYC binding site	transcription factor binding
CchigoTPS40	MYC	479	MYC binding site	transcription factor binding
CchigoTPS40	MYC	685	MYC binding site	transcription factor binding
CchigoTPS40	MYC	941	MYC binding site	transcription factor binding
CchigoTPS40	MYC	1167	MYC binding site	transcription factor binding
CchigoTPS40	MYC	1202	MYC binding site	transcription factor binding
CchigoTPS40	MYC	1220	MYC binding site	transcription factor binding
CchigoTPS40	MYC	1330	MYC binding site	transcription factor binding
CchigoTPS40	MYC	1712	MYC binding site	transcription factor binding
CchigoTPS41	MSA-like	544	cis-acting element involved in cell cycle regulation	growth and development
CchigoTPS41	TATC-box	406	cis-acting element involved in gibberellin-responsiveness	hormone responsive
CchigoTPS41	TCA	104	cis-acting element involved in salicylic acid responsiveness	hormone responsive
CchigoTPS41	TCA-element	829	cis-acting element involved in salicylic acid responsiveness	hormone responsive
CchigoTPS41	ABRE	252	cis-acting element involved in the abscisic acid responsiveness	hormone responsive
CchigoTPS41	ABRE	432	cis-acting element involved in the abscisic acid responsiveness	hormone responsive
CchigoTPS41	ABRE	958	cis-acting element involved in the abscisic acid responsiveness	hormone responsive
CchigoTPS41	ABRE	1840	cis-acting element involved in the abscisic acid responsiveness	hormone responsive
CchigoTPS41	ABRE	1841	cis-acting element involved in the abscisic acid responsiveness	hormone responsive
CchigoTPS41	ABRE3a	431	cis-acting element involved in the abscisic acid responsiveness	hormone responsive
CchigoTPS41	ABRE3a	958	cis-acting element involved in the abscisic acid responsiveness	hormone responsive
CchigoTPS41	ABRE4	431	cis-acting element involved in the abscisic acid responsiveness	hormone responsive
CchigoTPS41	ABRE4	958	cis-acting element involved in the abscisic acid responsiveness	hormone responsive
CchigoTPS41	ARE	978	cis-acting regulatory element essential for the anaerobic induction	stress reponsive
CchigoTPS41	ARE	1252	cis-acting regulatory element essential for the anaerobic induction	stress reponsive
CchigoTPS41	G-box	431	cis-acting regulatory element involved in light responsiveness	light responsive
CchigoTPS41	G-box	958	cis-acting regulatory element involved in light responsiveness	light responsive
CchigoTPS41	G-box	1840	cis-acting regulatory element involved in light responsiveness	light responsive
CchigoTPS41	G-Box	252	cis-acting regulatory element involved in light responsiveness	light responsive
CchigoTPS41	G-Box	1840	cis-acting regulatory element involved in light responsiveness	light responsive
CchigoTPS41	CGTCA-motif	35	cis-acting regulatory element involved in the MeJA-responsiveness	hormone responsive
CchigoTPS41	CGTCA-motif	193	cis-acting regulatory element involved in the MeJA-responsiveness	hormone responsive
CchigoTPS41	CGTCA-motif	1062	cis-acting regulatory element involved in the MeJA-responsiveness	hormone responsive
CchigoTPS41	CGTCA-motif	1792	cis-acting regulatory element involved in the MeJA-responsiveness	hormone responsive
CchigoTPS41	TGACG-motif	35	cis-acting regulatory element involved in the MeJA-responsiveness	hormone responsive
CchigoTPS41	TGACG-motif	193	cis-acting regulatory element involved in the MeJA-responsiveness	hormone responsive
CchigoTPS41	TGACG-motif	1062	cis-acting regulatory element involved in the MeJA-responsiveness	hormone responsive
CchigoTPS41	TGACG-motif	1792	cis-acting regulatory element involved in the MeJA-responsiveness	hormone responsive
CchigoTPS41	O2-site	158	cis-acting regulatory element involved in zein metabolism regulation	growth and development
CchigoTPS41	O2-site	1837	cis-acting regulatory element involved in zein metabolism regulation	growth and development
CchigoTPS41	GARE-motif	807	gibberellin-responsive element	hormone responsive
CchigoTPS41	CCAAT-box	546	MYBHv1 binding site	transcription factor binding
CchigoTPS41	Box 4	585	part of a conserved DNA module involved in light responsiveness	light responsive
CchigoTPS41	Box 4	1141	part of a conserved DNA module involved in light responsiveness	light responsive
CchigoTPS41	Box 4	1147	part of a conserved DNA module involved in light responsiveness	light responsive
CchigoTPS41	Box 4	1213	part of a conserved DNA module involved in light responsiveness	light responsive
CchigoTPS41	chs-CMA2a	686	part of a light responsive element	light responsive
CchigoTPS41	chs-CMA2a	1444	part of a light responsive element	light responsive
CchigoTPS41	I-box	408	part of a light responsive element	light responsive
CchigoTPS41	TCT-motif	1416	part of a light responsive element	light responsive
CchigoTPS41	MYB	534	MYB binding site	transcription factor binding
CchigoTPS41	MYB	612	MYB binding site	transcription factor binding
CchigoTPS41	MYB	808	MYB binding site	transcription factor binding
CchigoTPS41	MYB	877	MYB binding site	transcription factor binding
CchigoTPS41	MYB	991	MYB binding site	transcription factor binding
CchigoTPS41	MYB	1335	MYB binding site	transcription factor binding
CchigoTPS41	MYB	1588	MYB binding site	transcription factor binding
CchigoTPS41	MYB	1610	MYB binding site	transcription factor binding
CchigoTPS41	MYC	151	MYC binding site	transcription factor binding
CchigoTPS41	MYC	153	MYC binding site	transcription factor binding
CchigoTPS41	MYC	178	MYC binding site	transcription factor binding
CchigoTPS41	MYC	383	MYC binding site	transcription factor binding
CchigoTPS41	MYC	396	MYC binding site	transcription factor binding
CchigoTPS41	MYC	1679	MYC binding site	transcription factor binding
CchigoTPS41	MYC	1754	MYC binding site	transcription factor binding
CchigoTPS41	MYC	1805	MYC binding site	transcription factor binding
CchigoTPS41	MYC	1868	MYC binding site	transcription factor binding
CchigoTPS41	WUN-motif	905	wound-responsive element	stress reponsive
CchigoTPS42	TCA-element	1416	cis-acting element involved in salicylic acid responsiveness	hormone responsive
CchigoTPS42	TCA-element	1678	cis-acting element involved in salicylic acid responsiveness	hormone responsive
CchigoTPS42	ABRE	1867	cis-acting element involved in the abscisic acid responsiveness	hormone responsive
CchigoTPS42	ABRE	1868	cis-acting element involved in the abscisic acid responsiveness	hormone responsive
CchigoTPS42	G-box	1867	cis-acting regulatory element involved in light responsiveness	light responsive
CchigoTPS42	G-Box	1867	cis-acting regulatory element involved in light responsiveness	light responsive
CchigoTPS42	CGTCA-motif	503	cis-acting regulatory element involved in the MeJA-responsiveness	hormone responsive
CchigoTPS42	CGTCA-motif	528	cis-acting regulatory element involved in the MeJA-responsiveness	hormone responsive
CchigoTPS42	CGTCA-motif	544	cis-acting regulatory element involved in the MeJA-responsiveness	hormone responsive
CchigoTPS42	CGTCA-motif	843	cis-acting regulatory element involved in the MeJA-responsiveness	hormone responsive
CchigoTPS42	TGACG-motif	503	cis-acting regulatory element involved in the MeJA-responsiveness	hormone responsive
CchigoTPS42	TGACG-motif	528	cis-acting regulatory element involved in the MeJA-responsiveness	hormone responsive
CchigoTPS42	TGACG-motif	544	cis-acting regulatory element involved in the MeJA-responsiveness	hormone responsive
CchigoTPS42	TGACG-motif	843	cis-acting regulatory element involved in the MeJA-responsiveness	hormone responsive
CchigoTPS42	CAT-box	803	cis-acting regulatory element related to meristem expression	growth and development
CchigoTPS42	GARE-motif	1656	gibberellin-responsive element	hormone responsive
CchigoTPS42	P-box	67	gibberellin-responsive element	hormone responsive
CchigoTPS42	Sp1	1526	light responsive element	light responsive
CchigoTPS42	MBS	176	MYB binding site involved in drought-inducibility	stress reponsive
CchigoTPS42	MBS	1214	MYB binding site involved in drought-inducibility	stress reponsive
CchigoTPS42	CCAAT-box	758	MYBHv1 binding site	transcription factor binding
CchigoTPS42	CCAAT-box	911	MYBHv1 binding site	transcription factor binding
CchigoTPS42	Box 4	609	part of a conserved DNA module involved in light responsiveness	light responsive
CchigoTPS42	Box 4	1391	part of a conserved DNA module involved in light responsiveness	light responsive
CchigoTPS42	Box 4	1425	part of a conserved DNA module involved in light responsiveness	light responsive
CchigoTPS42	GATA-motif	458	part of a light responsive element	light responsive
CchigoTPS42	GATA-motif	1040	part of a light responsive element	light responsive
CchigoTPS42	LAMP-element	385	part of a light responsive element	light responsive
CchigoTPS42	TCT-motif	662	part of a light responsive element	light responsive
CchigoTPS42	MYB	176	MYB binding site	transcription factor binding
CchigoTPS42	MYB	1214	MYB binding site	transcription factor binding
CchigoTPS42	MYB	1260	MYB binding site	transcription factor binding
CchigoTPS42	MYB	180	MYB binding site	transcription factor binding
CchigoTPS42	MYB	1402	MYB binding site	transcription factor binding
CchigoTPS42	MYB	1624	MYB binding site	transcription factor binding
CchigoTPS42	MYB	1657	MYB binding site	transcription factor binding
CchigoTPS42	MYB	1904	MYB binding site	transcription factor binding
CchigoTPS42	MYC	649	MYC binding site	transcription factor binding
CchigoTPS42	MYC	1088	MYC binding site	transcription factor binding
CchigoTPS42	MYC	1143	MYC binding site	transcription factor binding
CchigoTPS42	MYC	1241	MYC binding site	transcription factor binding
CchigoTPS42	MYC	1366	MYC binding site	transcription factor binding
CchigoTPS42	MYC	1477	MYC binding site	transcription factor binding
CchigoTPS42	MYC	1540	MYC binding site	transcription factor binding
CchigoTPS42	MYC	1861	MYC binding site	transcription factor binding
CchigoTPS43	ABRE	1877	cis-acting element involved in the abscisic acid responsiveness	hormone responsive
CchigoTPS43	ARE	58	cis-acting regulatory element essential for the anaerobic induction	stress reponsive
CchigoTPS43	ARE	623	cis-acting regulatory element essential for the anaerobic induction	stress reponsive
CchigoTPS43	AuxRR-core	890	cis-acting regulatory element involved in auxin responsiveness	hormone responsive
CchigoTPS43	3-AF1	776	light responsive element	light responsive
CchigoTPS43	GT1-motif	387	light responsive element	light responsive
CchigoTPS43	GT1-motif	699	light responsive element	light responsive
CchigoTPS43	MBS	1120	MYB binding site involved in drought-inducibility	stress reponsive
CchigoTPS43	MBS	1619	MYB binding site involved in drought-inducibility	stress reponsive
CchigoTPS43	GATA-motif	1988	part of a light responsive element	light responsive
CchigoTPS43	TCT-motif	1139	part of a light responsive element	light responsive
CchigoTPS43	MYB	134	MYB binding site	transcription factor binding
CchigoTPS43	MYB	327	MYB binding site	transcription factor binding
CchigoTPS43	MYB	1120	MYB binding site	transcription factor binding
CchigoTPS43	MYB	1619	MYB binding site	transcription factor binding
CchigoTPS43	MYB	5	MYB binding site	transcription factor binding
CchigoTPS43	MYB	126	MYB binding site	transcription factor binding
CchigoTPS43	MYB	386	MYB binding site	transcription factor binding
CchigoTPS43	MYB	1203	MYB binding site	transcription factor binding
CchigoTPS43	MYB	1722	MYB binding site	transcription factor binding
CchigoTPS43	MYC	245	MYC binding site	transcription factor binding
CchigoTPS43	MYC	253	MYC binding site	transcription factor binding
CchigoTPS43	MYC	319	MYC binding site	transcription factor binding
CchigoTPS43	MYC	887	MYC binding site	transcription factor binding
CchigoTPS43	MYC	1415	MYC binding site	transcription factor binding
CchigoTPS43	MYC	1873	MYC binding site	transcription factor binding
CchigoTPS43	MYC	1901	MYC binding site	transcription factor binding
CchigoTPS44	TC-rich repeats	652	cis-acting element involved in defense and stress responsiveness	stress reponsive
CchigoTPS44	ABRE	746	cis-acting element involved in the abscisic acid responsiveness	hormone responsive
CchigoTPS44	ABRE	747	cis-acting element involved in the abscisic acid responsiveness	hormone responsive
CchigoTPS44	ABRE	1528	cis-acting element involved in the abscisic acid responsiveness	hormone responsive
CchigoTPS44	ABRE	1529	cis-acting element involved in the abscisic acid responsiveness	hormone responsive
CchigoTPS44	G-Box	746	cis-acting regulatory element involved in light responsiveness	light responsive
CchigoTPS44	G-Box	1528	cis-acting regulatory element involved in light responsiveness	light responsive
CchigoTPS44	G-box	746	cis-acting regulatory element involved in light responsiveness	light responsive
CchigoTPS44	G-box	1528	cis-acting regulatory element involved in light responsiveness	light responsive
CchigoTPS44	G-box	1545	cis-acting regulatory element involved in light responsiveness	light responsive
CchigoTPS44	RY-element	193	cis-acting regulatory element involved in seed-specific regulation	light responsive
CchigoTPS44	RY-element	1571	cis-acting regulatory element involved in seed-specific regulation	light responsive
CchigoTPS44	CGTCA-motif	1968	cis-acting regulatory element involved in the MeJA-responsiveness	hormone responsive
CchigoTPS44	TGACG-motif	1968	cis-acting regulatory element involved in the MeJA-responsiveness	hormone responsive
CchigoTPS44	GARE-motif	1804	gibberellin-responsive element	hormone responsive
CchigoTPS44	P-box	1581	gibberellin-responsive element	hormone responsive
CchigoTPS44	GT1-motif	793	light responsive element	light responsive
CchigoTPS44	MRE	790	MYB binding site involved in light responsiveness	light responsive
CchigoTPS44	Box 4	77	part of a conserved DNA module involved in light responsiveness	light responsive
CchigoTPS44	Box 4	675	part of a conserved DNA module involved in light responsiveness	light responsive
CchigoTPS44	Gap-box	1221	part of a light responsive element	light responsive
CchigoTPS44	TCT-motif	812	part of a light responsive element	light responsive
CchigoTPS44	MYB	1709	MYB binding site	transcription factor binding
CchigoTPS44	MYB	501	MYB binding site	transcription factor binding
CchigoTPS44	MYB	994	MYB binding site	transcription factor binding
CchigoTPS44	MYB	1262	MYB binding site	transcription factor binding
CchigoTPS44	MYB	1804	MYB binding site	transcription factor binding
CchigoTPS44	MYC	813	MYC binding site	transcription factor binding
CchigoTPS44	MYC	191	MYC binding site	transcription factor binding
CchigoTPS44	MYC	473	MYC binding site	transcription factor binding
CchigoTPS44	MYC	616	MYC binding site	transcription factor binding
CchigoTPS44	MYC	901	MYC binding site	transcription factor binding
CchigoTPS44	MYC	1225	MYC binding site	transcription factor binding
CchigoTPS44	MYC	1338	MYC binding site	transcription factor binding
CchigoTPS44	MYC	1575	MYC binding site	transcription factor binding
CchigoTPS44	MYC	1848	MYC binding site	transcription factor binding
CchigoTPS45	TGA-element	1520	auxin-responsive element	hormone responsive
CchigoTPS45	ARE	653	cis-acting regulatory element essential for the anaerobic induction	stress reponsive
CchigoTPS45	ARE	1038	cis-acting regulatory element essential for the anaerobic induction	stress reponsive
CchigoTPS45	RY-element	812	cis-acting regulatory element involved in seed-specific regulation	light responsive
CchigoTPS45	CGTCA-motif	71	cis-acting regulatory element involved in the MeJA-responsiveness	hormone responsive
CchigoTPS45	CGTCA-motif	1968	cis-acting regulatory element involved in the MeJA-responsiveness	hormone responsive
CchigoTPS45	TGACG-motif	71	cis-acting regulatory element involved in the MeJA-responsiveness	hormone responsive
CchigoTPS45	TGACG-motif	1968	cis-acting regulatory element involved in the MeJA-responsiveness	hormone responsive
CchigoTPS45	CAT-box	38	cis-acting regulatory element related to meristem expression	growth and development
CchigoTPS45	CAT-box	545	cis-acting regulatory element related to meristem expression	growth and development
CchigoTPS45	GC-motif	1714	enhancer-like element involved in anoxic specific inducibility	stress reponsive
CchigoTPS45	GARE-motif	1812	gibberellin-responsive element	hormone responsive
CchigoTPS45	Sp1	700	light responsive element	light responsive
CchigoTPS45	MBS	248	MYB binding site involved in drought-inducibility	stress reponsive
CchigoTPS45	MRE	1314	MYB binding site involved in light responsiveness	light responsive
CchigoTPS45	MRE	1459	MYB binding site involved in light responsiveness	light responsive
CchigoTPS45	CCAAT-box	1380	MYBHv1 binding site	transcription factor binding
CchigoTPS45	CCAAT-box	1408	MYBHv1 binding site	transcription factor binding
CchigoTPS45	GATA-motif	1724	part of a light responsive element	light responsive
CchigoTPS45	TCT-motif	661	part of a light responsive element	light responsive
CchigoTPS45	MYB	950	MYB binding site	transcription factor binding
CchigoTPS45	MYB	1812	MYB binding site	transcription factor binding
CchigoTPS45	MYB	1984	MYB binding site	transcription factor binding
CchigoTPS45	MYB	248	MYB binding site	transcription factor binding
CchigoTPS45	MYC	125	MYC binding site	transcription factor binding
CchigoTPS45	MYC	138	MYC binding site	transcription factor binding
CchigoTPS45	MYC	461	MYC binding site	transcription factor binding
CchigoTPS45	MYC	482	MYC binding site	transcription factor binding
CchigoTPS45	MYC	940	MYC binding site	transcription factor binding
CchigoTPS45	MYC	1301	MYC binding site	transcription factor binding
CchigoTPS45	MYC	1500	MYC binding site	transcription factor binding
CchigoTPS45	MYC	1568	MYC binding site	transcription factor binding
CchigoTPS45	MYC	1645	MYC binding site	transcription factor binding
CchigoTPS46	TGA-element	504	auxin-responsive element	hormone responsive
CchigoTPS46	TGA-element	1044	auxin-responsive element	hormone responsive
CchigoTPS46	TCA	837	cis-acting element involved in salicylic acid responsiveness	hormone responsive
CchigoTPS46	TCA-element	1116	cis-acting element involved in salicylic acid responsiveness	hormone responsive
CchigoTPS46	ABRE	50	cis-acting element involved in the abscisic acid responsiveness	hormone responsive
CchigoTPS46	ABRE	1128	cis-acting element involved in the abscisic acid responsiveness	hormone responsive
CchigoTPS46	ABRE	1252	cis-acting element involved in the abscisic acid responsiveness	hormone responsive
CchigoTPS46	ABRE	1486	cis-acting element involved in the abscisic acid responsiveness	hormone responsive
CchigoTPS46	ABRE	1507	cis-acting element involved in the abscisic acid responsiveness	hormone responsive
CchigoTPS46	ABRE	1577	cis-acting element involved in the abscisic acid responsiveness	hormone responsive
CchigoTPS46	ABRE3a	1127	cis-acting element involved in the abscisic acid responsiveness	hormone responsive
CchigoTPS46	ABRE3a	1251	cis-acting element involved in the abscisic acid responsiveness	hormone responsive
CchigoTPS46	ABRE4	1127	cis-acting element involved in the abscisic acid responsiveness	hormone responsive
CchigoTPS46	ABRE4	1251	cis-acting element involved in the abscisic acid responsiveness	hormone responsive
CchigoTPS46	ARE	425	cis-acting regulatory element essential for the anaerobic induction	stress reponsive
CchigoTPS46	ARE	1014	cis-acting regulatory element essential for the anaerobic induction	stress reponsive
CchigoTPS46	G-box	1127	cis-acting regulatory element involved in light responsiveness	light responsive
CchigoTPS46	G-box	1251	cis-acting regulatory element involved in light responsiveness	light responsive
CchigoTPS46	G-Box	1486	cis-acting regulatory element involved in light responsiveness	light responsive
CchigoTPS46	G-Box	1506	cis-acting regulatory element involved in light responsiveness	light responsive
CchigoTPS46	G-Box	1577	cis-acting regulatory element involved in light responsiveness	light responsive
CchigoTPS46	CGTCA-motif	1065	cis-acting regulatory element involved in the MeJA-responsiveness	hormone responsive
CchigoTPS46	CGTCA-motif	1967	cis-acting regulatory element involved in the MeJA-responsiveness	hormone responsive
CchigoTPS46	TGACG-motif	1065	cis-acting regulatory element involved in the MeJA-responsiveness	hormone responsive
CchigoTPS46	TGACG-motif	1967	cis-acting regulatory element involved in the MeJA-responsiveness	hormone responsive
CchigoTPS46	GARE-motif	1645	gibberellin-responsive element	hormone responsive
CchigoTPS46	GARE-motif	1716	gibberellin-responsive element	hormone responsive
CchigoTPS46	GT1-motif	1511	light responsive element	light responsive
CchigoTPS46	GT1-motif	1513	light responsive element	light responsive
CchigoTPS46	Box 4	732	part of a conserved DNA module involved in light responsiveness	light responsive
CchigoTPS46	Box 4	797	part of a conserved DNA module involved in light responsiveness	light responsive
CchigoTPS46	Box 4	1557	part of a conserved DNA module involved in light responsiveness	light responsive
CchigoTPS46	Box II	1125	part of a light responsive element	light responsive
CchigoTPS46	GATA-motif	526	part of a light responsive element	light responsive
CchigoTPS46	GATA-motif	1260	part of a light responsive element	light responsive
CchigoTPS46	L-box	158	part of a light responsive element	light responsive
CchigoTPS46	TCCC-motif	55	part of a light responsive element	light responsive
CchigoTPS46	TCT-motif	1394	part of a light responsive element	light responsive
CchigoTPS46	MYB	1086	MYB binding site	transcription factor binding
CchigoTPS46	MYB	1510	MYB binding site	transcription factor binding
CchigoTPS46	MYB	1514	MYB binding site	transcription factor binding
CchigoTPS46	MYB	1645	MYB binding site	transcription factor binding
CchigoTPS46	MYB	1716	MYB binding site	transcription factor binding
CchigoTPS46	MYB	1984	MYB binding site	transcription factor binding
CchigoTPS46	MYC	199	MYC binding site	transcription factor binding
CchigoTPS46	MYC	233	MYC binding site	transcription factor binding
CchigoTPS46	MYC	519	MYC binding site	transcription factor binding
CchigoTPS46	MYC	521	MYC binding site	transcription factor binding
CchigoTPS46	MYC	566	MYC binding site	transcription factor binding
CchigoTPS46	MYC	1031	MYC binding site	transcription factor binding
CchigoTPS46	MYC	1190	MYC binding site	transcription factor binding
CchigoTPS46	MYC	1192	MYC binding site	transcription factor binding
CchigoTPS46	MYC	1773	MYC binding site	transcription factor binding
CchigoTPS46	MYC	1847	MYC binding site	transcription factor binding
CchigoTPS47	TGA-element	670	auxin-responsive element	hormone responsive
CchigoTPS47	TGA-element	1210	auxin-responsive element	hormone responsive
CchigoTPS47	TCA	1003	cis-acting element involved in salicylic acid responsiveness	hormone responsive
CchigoTPS47	TCA-element	1282	cis-acting element involved in salicylic acid responsiveness	hormone responsive
CchigoTPS47	ABRE	216	cis-acting element involved in the abscisic acid responsiveness	hormone responsive
CchigoTPS47	ABRE	1294	cis-acting element involved in the abscisic acid responsiveness	hormone responsive
CchigoTPS47	ABRE	1418	cis-acting element involved in the abscisic acid responsiveness	hormone responsive
CchigoTPS47	ABRE	1652	cis-acting element involved in the abscisic acid responsiveness	hormone responsive
CchigoTPS47	ABRE	1743	cis-acting element involved in the abscisic acid responsiveness	hormone responsive
CchigoTPS47	ABRE3a	1293	cis-acting element involved in the abscisic acid responsiveness	hormone responsive
CchigoTPS47	ABRE3a	1417	cis-acting element involved in the abscisic acid responsiveness	hormone responsive
CchigoTPS47	ABRE4	1293	cis-acting element involved in the abscisic acid responsiveness	hormone responsive
CchigoTPS47	ABRE4	1417	cis-acting element involved in the abscisic acid responsiveness	hormone responsive
CchigoTPS47	ARE	591	cis-acting regulatory element essential for the anaerobic induction	stress reponsive
CchigoTPS47	ARE	1180	cis-acting regulatory element essential for the anaerobic induction	stress reponsive
CchigoTPS47	G-box	1293	cis-acting regulatory element involved in light responsiveness	light responsive
CchigoTPS47	G-box	1417	cis-acting regulatory element involved in light responsiveness	light responsive
CchigoTPS47	G-Box	1652	cis-acting regulatory element involved in light responsiveness	light responsive
CchigoTPS47	G-Box	1743	cis-acting regulatory element involved in light responsiveness	light responsive
CchigoTPS47	CGTCA-motif	1231	cis-acting regulatory element involved in the MeJA-responsiveness	hormone responsive
CchigoTPS47	TGACG-motif	1231	cis-acting regulatory element involved in the MeJA-responsiveness	hormone responsive
CchigoTPS47	GARE-motif	1811	gibberellin-responsive element	hormone responsive
CchigoTPS47	GARE-motif	1882	gibberellin-responsive element	hormone responsive
CchigoTPS47	GT1-motif	1677	light responsive element	light responsive
CchigoTPS47	GT1-motif	1679	light responsive element	light responsive
CchigoTPS47	GT1-motif	1756	light responsive element	light responsive
CchigoTPS47	Box 4	898	part of a conserved DNA module involved in light responsiveness	light responsive
CchigoTPS47	Box 4	963	part of a conserved DNA module involved in light responsiveness	light responsive
CchigoTPS47	Box 4	1723	part of a conserved DNA module involved in light responsiveness	light responsive
CchigoTPS47	Box II	1291	part of a light responsive element	light responsive
CchigoTPS47	GATA-motif	692	part of a light responsive element	light responsive
CchigoTPS47	GATA-motif	1426	part of a light responsive element	light responsive
CchigoTPS47	I-box	69	part of a light responsive element	light responsive
CchigoTPS47	I-box	92	part of a light responsive element	light responsive
CchigoTPS47	L-box	324	part of a light responsive element	light responsive
CchigoTPS47	TCCC-motif	221	part of a light responsive element	light responsive
CchigoTPS47	TCT-motif	1560	part of a light responsive element	light responsive
CchigoTPS47	MYB	1252	MYB binding site	transcription factor binding
CchigoTPS47	MYB	1676	MYB binding site	transcription factor binding
CchigoTPS47	MYB	1680	MYB binding site	transcription factor binding
CchigoTPS47	MYB	1811	MYB binding site	transcription factor binding
CchigoTPS47	MYB	1882	MYB binding site	transcription factor binding
CchigoTPS47	MYC	365	MYC binding site	transcription factor binding
CchigoTPS47	MYC	399	MYC binding site	transcription factor binding
CchigoTPS47	MYC	685	MYC binding site	transcription factor binding
CchigoTPS47	MYC	687	MYC binding site	transcription factor binding
CchigoTPS47	MYC	732	MYC binding site	transcription factor binding
CchigoTPS47	MYC	1197	MYC binding site	transcription factor binding
CchigoTPS47	MYC	1356	MYC binding site	transcription factor binding
CchigoTPS47	MYC	1358	MYC binding site	transcription factor binding
CchigoTPS47	MYC	1926	MYC binding site	transcription factor binding
CchigoTPS48	TGA-element	131	auxin-responsive element	hormone responsive
CchigoTPS48	TATC-box	994	cis-acting element involved in gibberellin-responsiveness	hormone responsive
CchigoTPS48	LTR	795	cis-acting element involved in low-temperature responsiveness	stress reponsive
CchigoTPS48	TCA	571	cis-acting element involved in salicylic acid responsiveness	hormone responsive
CchigoTPS48	TCA-element	203	cis-acting element involved in salicylic acid responsiveness	hormone responsive
CchigoTPS48	ABRE	215	cis-acting element involved in the abscisic acid responsiveness	hormone responsive
CchigoTPS48	ABRE	339	cis-acting element involved in the abscisic acid responsiveness	hormone responsive
CchigoTPS48	ABRE	1553	cis-acting element involved in the abscisic acid responsiveness	hormone responsive
CchigoTPS48	ABRE	1652	cis-acting element involved in the abscisic acid responsiveness	hormone responsive
CchigoTPS48	ABRE	1673	cis-acting element involved in the abscisic acid responsiveness	hormone responsive
CchigoTPS48	ABRE	1743	cis-acting element involved in the abscisic acid responsiveness	hormone responsive
CchigoTPS48	ABRE3a	214	cis-acting element involved in the abscisic acid responsiveness	hormone responsive
CchigoTPS48	ABRE3a	338	cis-acting element involved in the abscisic acid responsiveness	hormone responsive
CchigoTPS48	ABRE4	214	cis-acting element involved in the abscisic acid responsiveness	hormone responsive
CchigoTPS48	ABRE4	338	cis-acting element involved in the abscisic acid responsiveness	hormone responsive
CchigoTPS48	ARE	101	cis-acting regulatory element essential for the anaerobic induction	stress reponsive
CchigoTPS48	ARE	724	cis-acting regulatory element essential for the anaerobic induction	stress reponsive
CchigoTPS48	AuxRR-core	776	cis-acting regulatory element involved in auxin responsiveness	hormone responsive
CchigoTPS48	AuxRR-core	979	cis-acting regulatory element involved in auxin responsiveness	hormone responsive
CchigoTPS48	G-Box	1552	cis-acting regulatory element involved in light responsiveness	light responsive
CchigoTPS48	G-Box	1652	cis-acting regulatory element involved in light responsiveness	light responsive
CchigoTPS48	G-Box	1672	cis-acting regulatory element involved in light responsiveness	light responsive
CchigoTPS48	G-Box	1743	cis-acting regulatory element involved in light responsiveness	light responsive
CchigoTPS48	G-box	214	cis-acting regulatory element involved in light responsiveness	light responsive
CchigoTPS48	G-box	338	cis-acting regulatory element involved in light responsiveness	light responsive
CchigoTPS48	CGTCA-motif	152	cis-acting regulatory element involved in the MeJA-responsiveness	hormone responsive
CchigoTPS48	TGACG-motif	152	cis-acting regulatory element involved in the MeJA-responsiveness	hormone responsive
CchigoTPS48	CAT-box	1175	cis-acting regulatory element related to meristem expression	growth and development
CchigoTPS48	GARE-motif	1811	gibberellin-responsive element	hormone responsive
CchigoTPS48	GARE-motif	1882	gibberellin-responsive element	hormone responsive
CchigoTPS48	GT1-motif	1677	light responsive element	light responsive
CchigoTPS48	GT1-motif	1679	light responsive element	light responsive
CchigoTPS48	GT1-motif	1756	light responsive element	light responsive
CchigoTPS48	CCAAT-box	497	MYBHv1 binding site	transcription factor binding
CchigoTPS48	CCAAT-box	807	MYBHv1 binding site	transcription factor binding
CchigoTPS48	CCAAT-box	1010	MYBHv1 binding site	transcription factor binding
CchigoTPS48	CCAAT-box	1367	MYBHv1 binding site	transcription factor binding
CchigoTPS48	Box 4	1723	part of a conserved DNA module involved in light responsiveness	light responsive
CchigoTPS48	Box II	212	part of a light responsive element	light responsive
CchigoTPS48	TCT-motif	1235	part of a light responsive element	light responsive
CchigoTPS48	MYB	173	MYB binding site	transcription factor binding
CchigoTPS48	MYB	1676	MYB binding site	transcription factor binding
CchigoTPS48	MYB	1680	MYB binding site	transcription factor binding
CchigoTPS48	MYB	1811	MYB binding site	transcription factor binding
CchigoTPS48	MYB	1882	MYB binding site	transcription factor binding
CchigoTPS48	MYC	118	MYC binding site	transcription factor binding
CchigoTPS48	MYC	277	MYC binding site	transcription factor binding
CchigoTPS48	MYC	279	MYC binding site	transcription factor binding
CchigoTPS48	MYC	681	MYC binding site	transcription factor binding
CchigoTPS48	MYC	1408	MYC binding site	transcription factor binding
CchigoTPS48	MYC	1926	MYC binding site	transcription factor binding
CchigoTPS49	TCA	207	cis-acting element involved in salicylic acid responsiveness	hormone responsive
CchigoTPS49	ABRE	281	cis-acting element involved in the abscisic acid responsiveness	hormone responsive
CchigoTPS49	ABRE	573	cis-acting element involved in the abscisic acid responsiveness	hormone responsive
CchigoTPS49	ABRE3a	573	cis-acting element involved in the abscisic acid responsiveness	hormone responsive
CchigoTPS49	ABRE4	573	cis-acting element involved in the abscisic acid responsiveness	hormone responsive
CchigoTPS49	AuxRR-core	914	cis-acting regulatory element involved in auxin responsiveness	hormone responsive
CchigoTPS49	G-box	280	cis-acting regulatory element involved in light responsiveness	light responsive
CchigoTPS49	G-box	411	cis-acting regulatory element involved in light responsiveness	light responsive
CchigoTPS49	G-box	573	cis-acting regulatory element involved in light responsiveness	light responsive
CchigoTPS49	CGTCA-motif	484	cis-acting regulatory element involved in the MeJA-responsiveness	hormone responsive
CchigoTPS49	TGACG-motif	484	cis-acting regulatory element involved in the MeJA-responsiveness	hormone responsive
CchigoTPS49	CAT-box	167	cis-acting regulatory element related to meristem expression	growth and development
CchigoTPS49	CAT-box	667	cis-acting regulatory element related to meristem expression	growth and development
CchigoTPS49	3-AF1	802	light responsive element	light responsive
CchigoTPS49	GT1-motif	725	light responsive element	light responsive
CchigoTPS49	Sp1	153	light responsive element	light responsive
CchigoTPS49	MBS	1143	MYB binding site involved in drought-inducibility	stress reponsive
CchigoTPS49	MBS	1645	MYB binding site involved in drought-inducibility	stress reponsive
CchigoTPS49	GATA-motif	1934	part of a light responsive element	light responsive
CchigoTPS49	I-box	423	part of a light responsive element	light responsive
CchigoTPS49	TCCC-motif	311	part of a light responsive element	light responsive
CchigoTPS49	TCCC-motif	1941	part of a light responsive element	light responsive
CchigoTPS49	TCT-motif	1162	part of a light responsive element	light responsive
CchigoTPS49	MYB	1226	MYB binding site	transcription factor binding
CchigoTPS49	MYB	1393	MYB binding site	transcription factor binding
CchigoTPS49	MYB	1748	MYB binding site	transcription factor binding
CchigoTPS49	MYB	194	MYB binding site	transcription factor binding
CchigoTPS49	MYB	1143	MYB binding site	transcription factor binding
CchigoTPS49	MYB	1645	MYB binding site	transcription factor binding
CchigoTPS49	MYC	911	MYC binding site	transcription factor binding
CchigoTPS49	MYC	1441	MYC binding site	transcription factor binding
CchigoTPS49	MYC	1847	MYC binding site	transcription factor binding
CchigoTPS5	TC-rich repeats	11	cis-acting element involved in defense and stress responsiveness	stress reponsive
CchigoTPS5	TC-rich repeats	1973	cis-acting element involved in defense and stress responsiveness	stress reponsive
CchigoTPS5	LTR	1041	cis-acting element involved in low-temperature responsiveness	stress reponsive
CchigoTPS5	TCA	613	cis-acting element involved in salicylic acid responsiveness	hormone responsive
CchigoTPS5	ABRE	23	cis-acting element involved in the abscisic acid responsiveness	hormone responsive
CchigoTPS5	ARE	173	cis-acting regulatory element essential for the anaerobic induction	stress reponsive
CchigoTPS5	AuxRR-core	740	cis-acting regulatory element involved in auxin responsiveness	hormone responsive
CchigoTPS5	G-box	1761	cis-acting regulatory element involved in light responsiveness	light responsive
CchigoTPS5	CGTCA-motif	714	cis-acting regulatory element involved in the MeJA-responsiveness	hormone responsive
CchigoTPS5	TGACG-motif	714	cis-acting regulatory element involved in the MeJA-responsiveness	hormone responsive
CchigoTPS5	GARE-motif	831	gibberellin-responsive element	hormone responsive
CchigoTPS5	GARE-motif	1990	gibberellin-responsive element	hormone responsive
CchigoTPS5	GT1-motif	1349	light responsive element	light responsive
CchigoTPS5	MBS	1288	MYB binding site involved in drought-inducibility	stress reponsive
CchigoTPS5	ATCT-motif	289	part of a conserved DNA module involved in light responsiveness	light responsive
CchigoTPS5	Box 4	731	part of a conserved DNA module involved in light responsiveness	light responsive
CchigoTPS5	GATA-motif	1585	part of a light responsive element	light responsive
CchigoTPS5	GTGGC-motif	1325	part of a light responsive element	light responsive
CchigoTPS5	TCCC-motif	1536	part of a light responsive element	light responsive
CchigoTPS5	TCCC-motif	1557	part of a light responsive element	light responsive
CchigoTPS5	TCT-motif	1977	part of a light responsive element	light responsive
CchigoTPS5	AE-box	240	part of a module for light response	light responsive
CchigoTPS5	MYB	1288	MYB binding site	transcription factor binding
CchigoTPS5	MYB	393	MYB binding site	transcription factor binding
CchigoTPS5	MYB	576	MYB binding site	transcription factor binding
CchigoTPS5	MYB	606	MYB binding site	transcription factor binding
CchigoTPS5	MYB	832	MYB binding site	transcription factor binding
CchigoTPS5	MYB	954	MYB binding site	transcription factor binding
CchigoTPS5	MYB	1609	MYB binding site	transcription factor binding
CchigoTPS5	MYB	1613	MYB binding site	transcription factor binding
CchigoTPS5	MYB	1991	MYB binding site	transcription factor binding
CchigoTPS5	MYC	1882	MYC binding site	transcription factor binding
CchigoTPS50	TC-rich repeats	1108	cis-acting element involved in defense and stress responsiveness	stress reponsive
CchigoTPS50	LTR	1995	cis-acting element involved in low-temperature responsiveness	stress reponsive
CchigoTPS50	ABRE	498	cis-acting element involved in the abscisic acid responsiveness	hormone responsive
CchigoTPS50	ABRE	499	cis-acting element involved in the abscisic acid responsiveness	hormone responsive
CchigoTPS50	ABRE	1599	cis-acting element involved in the abscisic acid responsiveness	hormone responsive
CchigoTPS50	ABRE	1635	cis-acting element involved in the abscisic acid responsiveness	hormone responsive
CchigoTPS50	ARE	463	cis-acting regulatory element essential for the anaerobic induction	stress reponsive
CchigoTPS50	ARE	614	cis-acting regulatory element essential for the anaerobic induction	stress reponsive
CchigoTPS50	G-Box	498	cis-acting regulatory element involved in light responsiveness	light responsive
CchigoTPS50	G-Box	1599	cis-acting regulatory element involved in light responsiveness	light responsive
CchigoTPS50	G-Box	1634	cis-acting regulatory element involved in light responsiveness	light responsive
CchigoTPS50	G-box	498	cis-acting regulatory element involved in light responsiveness	light responsive
CchigoTPS50	G-box	531	cis-acting regulatory element involved in light responsiveness	light responsive
CchigoTPS50	G-box	634	cis-acting regulatory element involved in light responsiveness	light responsive
CchigoTPS50	CGTCA-motif	1578	cis-acting regulatory element involved in the MeJA-responsiveness	hormone responsive
CchigoTPS50	TGACG-motif	1578	cis-acting regulatory element involved in the MeJA-responsiveness	hormone responsive
CchigoTPS50	O2-site	1450	cis-acting regulatory element involved in zein metabolism regulation	growth and development
CchigoTPS50	GCN4_motif	1514	cis-regulatory element involved in endosperm expression	growth and development
CchigoTPS50	GT1-motif	26	light responsive element	light responsive
CchigoTPS50	GT1-motif	1067	light responsive element	light responsive
CchigoTPS50	GT1-motif	1696	light responsive element	light responsive
CchigoTPS50	Box 4	315	part of a conserved DNA module involved in light responsiveness	light responsive
CchigoTPS50	Box 4	1024	part of a conserved DNA module involved in light responsiveness	light responsive
CchigoTPS50	Box 4	1764	part of a conserved DNA module involved in light responsiveness	light responsive
CchigoTPS50	Box 4	1803	part of a conserved DNA module involved in light responsiveness	light responsive
CchigoTPS50	Box 4	1813	part of a conserved DNA module involved in light responsiveness	light responsive
CchigoTPS50	chs-CMA1a	519	part of a light responsive element	light responsive
CchigoTPS50	I-box	540	part of a light responsive element	light responsive
CchigoTPS50	TCCC-motif	1900	part of a light responsive element	light responsive
CchigoTPS50	TCCC-motif	1918	part of a light responsive element	light responsive
CchigoTPS50	TCCC-motif	1924	part of a light responsive element	light responsive
CchigoTPS50	TCCC-motif	1930	part of a light responsive element	light responsive
CchigoTPS50	TCCC-motif	1936	part of a light responsive element	light responsive
CchigoTPS50	AE-box	1255	part of a module for light response	light responsive
CchigoTPS50	MYB	27	MYB binding site	transcription factor binding
CchigoTPS50	MYB	351	MYB binding site	transcription factor binding
CchigoTPS50	MYB	412	MYB binding site	transcription factor binding
CchigoTPS50	MYB	922	MYB binding site	transcription factor binding
CchigoTPS50	MYB	957	MYB binding site	transcription factor binding
CchigoTPS50	MYB	1697	MYB binding site	transcription factor binding
CchigoTPS50	MYB	618	MYB binding site	transcription factor binding
CchigoTPS50	MYC	1247	MYC binding site	transcription factor binding
CchigoTPS50	MYC	1519	MYC binding site	transcription factor binding
CchigoTPS50	MYC	1531	MYC binding site	transcription factor binding
CchigoTPS50	MYC	1540	MYC binding site	transcription factor binding
CchigoTPS50	MYC	1550	MYC binding site	transcription factor binding
CchigoTPS51	TC-rich repeats	1505	cis-acting element involved in defense and stress responsiveness	stress reponsive
CchigoTPS51	LTR	281	cis-acting element involved in low-temperature responsiveness	stress reponsive
CchigoTPS51	LTR	1395	cis-acting element involved in low-temperature responsiveness	stress reponsive
CchigoTPS51	LTR	1667	cis-acting element involved in low-temperature responsiveness	stress reponsive
CchigoTPS51	TCA-element	1575	cis-acting element involved in salicylic acid responsiveness	hormone responsive
CchigoTPS51	ARE	1392	cis-acting regulatory element essential for the anaerobic induction	stress reponsive
CchigoTPS51	AuxRR-core	803	cis-acting regulatory element involved in auxin responsiveness	hormone responsive
CchigoTPS51	G-box	1752	cis-acting regulatory element involved in light responsiveness	light responsive
CchigoTPS51	O2-site	1385	cis-acting regulatory element involved in zein metabolism regulation	growth and development
CchigoTPS51	CAT-box	2	cis-acting regulatory element related to meristem expression	growth and development
CchigoTPS51	GARE-motif	1027	gibberellin-responsive element	hormone responsive
CchigoTPS51	MRE	409	MYB binding site involved in light responsiveness	light responsive
CchigoTPS51	ATCT-motif	605	part of a conserved DNA module involved in light responsiveness	light responsive
CchigoTPS51	Box 4	190	part of a conserved DNA module involved in light responsiveness	light responsive
CchigoTPS51	Box 4	194	part of a conserved DNA module involved in light responsiveness	light responsive
CchigoTPS51	Box 4	436	part of a conserved DNA module involved in light responsiveness	light responsive
CchigoTPS51	GATA-motif	625	part of a light responsive element	light responsive
CchigoTPS51	TCCC-motif	761	part of a light responsive element	light responsive
CchigoTPS51	TCCC-motif	1693	part of a light responsive element	light responsive
CchigoTPS51	TCT-motif	669	part of a light responsive element	light responsive
CchigoTPS51	AE-box	258	part of a module for light response	light responsive
CchigoTPS51	MYB	898	MYB binding site	transcription factor binding
CchigoTPS51	MYB	1028	MYB binding site	transcription factor binding
CchigoTPS51	MYB	1436	MYB binding site	transcription factor binding
CchigoTPS51	MYB	1984	MYB binding site	transcription factor binding
CchigoTPS51	MYB	371	MYB binding site	transcription factor binding
CchigoTPS51	MYB	1050	MYB binding site	transcription factor binding
CchigoTPS51	MYC	1824	MYC binding site	transcription factor binding
CchigoTPS51	MYC	667	MYC binding site	transcription factor binding
CchigoTPS52	TGA-element	1655	auxin-responsive element	hormone responsive
CchigoTPS52	TATC-box	1814	cis-acting element involved in gibberellin-responsiveness	hormone responsive
CchigoTPS52	LTR	90	cis-acting element involved in low-temperature responsiveness	stress reponsive
CchigoTPS52	LTR	416	cis-acting element involved in low-temperature responsiveness	stress reponsive
CchigoTPS52	LTR	471	cis-acting element involved in low-temperature responsiveness	stress reponsive
CchigoTPS52	LTR	483	cis-acting element involved in low-temperature responsiveness	stress reponsive
CchigoTPS52	TCA	1070	cis-acting element involved in salicylic acid responsiveness	hormone responsive
CchigoTPS52	TCA	1073	cis-acting element involved in salicylic acid responsiveness	hormone responsive
CchigoTPS52	TCA	1796	cis-acting element involved in salicylic acid responsiveness	hormone responsive
CchigoTPS52	ABRE	402	cis-acting element involved in the abscisic acid responsiveness	hormone responsive
CchigoTPS52	ABRE	1555	cis-acting element involved in the abscisic acid responsiveness	hormone responsive
CchigoTPS52	ABRE	1556	cis-acting element involved in the abscisic acid responsiveness	hormone responsive
CchigoTPS52	ARE	849	cis-acting regulatory element essential for the anaerobic induction	stress reponsive
CchigoTPS52	G-box	1480	cis-acting regulatory element involved in light responsiveness	light responsive
CchigoTPS52	G-box	1555	cis-acting regulatory element involved in light responsiveness	light responsive
CchigoTPS52	G-box	1728	cis-acting regulatory element involved in light responsiveness	light responsive
CchigoTPS52	G-Box	1555	cis-acting regulatory element involved in light responsiveness	light responsive
CchigoTPS52	CGTCA-motif	393	cis-acting regulatory element involved in the MeJA-responsiveness	hormone responsive
CchigoTPS52	TGACG-motif	393	cis-acting regulatory element involved in the MeJA-responsiveness	hormone responsive
CchigoTPS52	CAT-box	1978	cis-acting regulatory element related to meristem expression	growth and development
CchigoTPS52	P-box	895	gibberellin-responsive element	hormone responsive
CchigoTPS52	GT1-motif	465	light responsive element	light responsive
CchigoTPS52	GT1-motif	467	light responsive element	light responsive
CchigoTPS52	ATC-motif	763	part of a conserved DNA module involved in light responsiveness	light responsive
CchigoTPS52	ATCT-motif	815	part of a conserved DNA module involved in light responsiveness	light responsive
CchigoTPS52	TCCC-motif	1210	part of a light responsive element	light responsive
CchigoTPS52	TCT-motif	969	part of a light responsive element	light responsive
CchigoTPS52	AE-box	1037	part of a module for light response	light responsive
CchigoTPS52	DRE core	113	DREB binding site	transcription factor binding
CchigoTPS52	DRE core	357	DREB binding site	transcription factor binding
CchigoTPS52	DRE core	499	DREB binding site	transcription factor binding
CchigoTPS52	MYB	222	MYB binding site	transcription factor binding
CchigoTPS52	MYC	741	MYC binding site	transcription factor binding
CchigoTPS52	MYC	780	MYC binding site	transcription factor binding
CchigoTPS52	MYC	1500	MYC binding site	transcription factor binding
CchigoTPS52	MYC	1857	MYC binding site	transcription factor binding
CchigoTPS53	ARE	1418	cis-acting regulatory element essential for the anaerobic induction	stress reponsive
CchigoTPS53	circadian	576	cis-acting regulatory element involved in circadian control	growth and development
CchigoTPS53	G-box	1564	cis-acting regulatory element involved in light responsiveness	light responsive
CchigoTPS53	CGTCA-motif	1617	cis-acting regulatory element involved in the MeJA-responsiveness	hormone responsive
CchigoTPS53	TGACG-motif	1617	cis-acting regulatory element involved in the MeJA-responsiveness	hormone responsive
CchigoTPS53	GT1-motif	358	light responsive element	light responsive
CchigoTPS53	ATCT-motif	1007	part of a conserved DNA module involved in light responsiveness	light responsive
CchigoTPS53	Box 4	1541	part of a conserved DNA module involved in light responsiveness	light responsive
CchigoTPS53	GATA-motif	1849	part of a light responsive element	light responsive
CchigoTPS53	AE-box	1947	part of a module for light response	light responsive
CchigoTPS53	MYB	224	MYB binding site	transcription factor binding
CchigoTPS53	MYB	236	MYB binding site	transcription factor binding
CchigoTPS53	MYB	541	MYB binding site	transcription factor binding
CchigoTPS53	MYB	1106	MYB binding site	transcription factor binding
CchigoTPS53	MYB	1118	MYB binding site	transcription factor binding
CchigoTPS53	MYB	1993	MYB binding site	transcription factor binding
CchigoTPS53	MYC	429	MYC binding site	transcription factor binding
CchigoTPS53	MYC	780	MYC binding site	transcription factor binding
CchigoTPS53	MYC	852	MYC binding site	transcription factor binding
CchigoTPS54	TATC-box	1710	cis-acting element involved in gibberellin-responsiveness	hormone responsive
CchigoTPS54	TCA-element	270	cis-acting element involved in salicylic acid responsiveness	hormone responsive
CchigoTPS54	ABRE	356	cis-acting element involved in the abscisic acid responsiveness	hormone responsive
CchigoTPS54	ABRE	487	cis-acting element involved in the abscisic acid responsiveness	hormone responsive
CchigoTPS54	ABRE3a	487	cis-acting element involved in the abscisic acid responsiveness	hormone responsive
CchigoTPS54	ABRE4	487	cis-acting element involved in the abscisic acid responsiveness	hormone responsive
CchigoTPS54	ARE	1119	cis-acting regulatory element essential for the anaerobic induction	stress reponsive
CchigoTPS54	circadian	1598	cis-acting regulatory element involved in circadian control	growth and development
CchigoTPS54	G-box	487	cis-acting regulatory element involved in light responsiveness	light responsive
CchigoTPS54	G-Box	356	cis-acting regulatory element involved in light responsiveness	light responsive
CchigoTPS54	O2-site	809	cis-acting regulatory element involved in zein metabolism regulation	growth and development
CchigoTPS54	O2-site	932	cis-acting regulatory element involved in zein metabolism regulation	growth and development
CchigoTPS54	O2-site	1633	cis-acting regulatory element involved in zein metabolism regulation	growth and development
CchigoTPS54	CAT-box	647	cis-acting regulatory element related to meristem expression	growth and development
CchigoTPS54	CAT-box	653	cis-acting regulatory element related to meristem expression	growth and development
CchigoTPS54	CAT-box	1471	cis-acting regulatory element related to meristem expression	growth and development
CchigoTPS54	GARE-motif	940	gibberellin-responsive element	hormone responsive
CchigoTPS54	P-box	414	gibberellin-responsive element	hormone responsive
CchigoTPS54	P-box	1075	gibberellin-responsive element	hormone responsive
CchigoTPS54	GT1-motif	836	light responsive element	light responsive
CchigoTPS54	MBS	1397	MYB binding site involved in drought-inducibility	stress reponsive
CchigoTPS54	ATCT-motif	1035	part of a conserved DNA module involved in light responsiveness	light responsive
CchigoTPS54	Box 4	556	part of a conserved DNA module involved in light responsiveness	light responsive
CchigoTPS54	Box 4	1576	part of a conserved DNA module involved in light responsiveness	light responsive
CchigoTPS54	L-box	1711	part of a light responsive element	light responsive
CchigoTPS54	TCT-motif	911	part of a light responsive element	light responsive
CchigoTPS54	TCT-motif	1593	part of a light responsive element	light responsive
CchigoTPS54	TCT-motif	1873	part of a light responsive element	light responsive
CchigoTPS54	MYB	1397	MYB binding site	transcription factor binding
CchigoTPS54	MYB	837	MYB binding site	transcription factor binding
CchigoTPS54	MYB	897	MYB binding site	transcription factor binding
CchigoTPS54	MYB	941	MYB binding site	transcription factor binding
CchigoTPS54	MYB	1613	MYB binding site	transcription factor binding
CchigoTPS54	MYB	1797	MYB binding site	transcription factor binding
CchigoTPS54	MYC	739	MYC binding site	transcription factor binding
CchigoTPS54	MYC	792	MYC binding site	transcription factor binding
CchigoTPS54	MYC	1141	MYC binding site	transcription factor binding
CchigoTPS55	TC-rich repeats	134	cis-acting element involved in defense and stress responsiveness	stress reponsive
CchigoTPS55	TATC-box	1676	cis-acting element involved in gibberellin-responsiveness	hormone responsive
CchigoTPS55	ARE	1019	cis-acting regulatory element essential for the anaerobic induction	stress reponsive
CchigoTPS55	circadian	1563	cis-acting regulatory element involved in circadian control	growth and development
CchigoTPS55	CGTCA-motif	576	cis-acting regulatory element involved in the MeJA-responsiveness	hormone responsive
CchigoTPS55	CGTCA-motif	597	cis-acting regulatory element involved in the MeJA-responsiveness	hormone responsive
CchigoTPS55	TGACG-motif	576	cis-acting regulatory element involved in the MeJA-responsiveness	hormone responsive
CchigoTPS55	TGACG-motif	597	cis-acting regulatory element involved in the MeJA-responsiveness	hormone responsive
CchigoTPS55	CAT-box	1437	cis-acting regulatory element related to meristem expression	growth and development
CchigoTPS55	GCN4_motif	835	cis-regulatory element involved in endosperm expression	growth and development
CchigoTPS55	GCN4_motif	1073	cis-regulatory element involved in endosperm expression	growth and development
CchigoTPS55	GC-motif	333	enhancer-like element involved in anoxic specific inducibility	stress reponsive
CchigoTPS55	P-box	571	gibberellin-responsive element	hormone responsive
CchigoTPS55	P-box	1032	gibberellin-responsive element	hormone responsive
CchigoTPS55	MBS	706	MYB binding site involved in drought-inducibility	stress reponsive
CchigoTPS55	MBS	1133	MYB binding site involved in drought-inducibility	stress reponsive
CchigoTPS55	MBS	1363	MYB binding site involved in drought-inducibility	stress reponsive
CchigoTPS55	ATCT-motif	197	part of a conserved DNA module involved in light responsiveness	light responsive
CchigoTPS55	Box 4	78	part of a conserved DNA module involved in light responsiveness	light responsive
CchigoTPS55	Box 4	1541	part of a conserved DNA module involved in light responsiveness	light responsive
CchigoTPS55	TCT-motif	1558	part of a light responsive element	light responsive
CchigoTPS55	TCT-motif	1873	part of a light responsive element	light responsive
CchigoTPS55	MYB	208	MYB binding site	transcription factor binding
CchigoTPS55	MYB	610	MYB binding site	transcription factor binding
CchigoTPS55	MYB	1578	MYB binding site	transcription factor binding
CchigoTPS55	MYB	1763	MYB binding site	transcription factor binding
CchigoTPS55	MYB	706	MYB binding site	transcription factor binding
CchigoTPS55	MYB	1133	MYB binding site	transcription factor binding
CchigoTPS55	MYB	1363	MYB binding site	transcription factor binding
CchigoTPS55	MYC	266	MYC binding site	transcription factor binding
CchigoTPS55	MYC	478	MYC binding site	transcription factor binding
CchigoTPS55	MYC	811	MYC binding site	transcription factor binding
CchigoTPS55	MYC	840	MYC binding site	transcription factor binding
CchigoTPS55	MYC	1849	MYC binding site	transcription factor binding
CchigoTPS56	ABRE	1824	cis-acting element involved in the abscisic acid responsiveness	hormone responsive
CchigoTPS56	G-Box	1823	cis-acting regulatory element involved in light responsiveness	light responsive
CchigoTPS56	CAT-box	1178	cis-acting regulatory element related to meristem expression	growth and development
CchigoTPS56	GT1-motif	942	light responsive element	light responsive
CchigoTPS56	MRE	944	MYB binding site involved in light responsiveness	light responsive
CchigoTPS56	ATCT-motif	777	part of a conserved DNA module involved in light responsiveness	light responsive
CchigoTPS56	Box 4	1282	part of a conserved DNA module involved in light responsiveness	light responsive
CchigoTPS56	Box 4	1572	part of a conserved DNA module involved in light responsiveness	light responsive
CchigoTPS56	Box 4	1601	part of a conserved DNA module involved in light responsiveness	light responsive
CchigoTPS56	TCT-motif	1731	part of a light responsive element	light responsive
CchigoTPS56	TCT-motif	1873	part of a light responsive element	light responsive
CchigoTPS56	MYB	241	MYB binding site	transcription factor binding
CchigoTPS56	MYB	877	MYB binding site	transcription factor binding
CchigoTPS56	MYB	888	MYB binding site	transcription factor binding
CchigoTPS56	MYB	1655	MYB binding site	transcription factor binding
CchigoTPS56	MYB	1679	MYB binding site	transcription factor binding
CchigoTPS56	MYB	1867	MYB binding site	transcription factor binding
CchigoTPS56	MYB	1272	MYB binding site	transcription factor binding
CchigoTPS56	MYC	459	MYC binding site	transcription factor binding
CchigoTPS56	MYC	521	MYC binding site	transcription factor binding
CchigoTPS56	MYC	588	MYC binding site	transcription factor binding
CchigoTPS56	MYC	847	MYC binding site	transcription factor binding
CchigoTPS56	MYC	1344	MYC binding site	transcription factor binding
CchigoTPS56	MYC	1707	MYC binding site	transcription factor binding
CchigoTPS56	MYC	1846	MYC binding site	transcription factor binding
CchigoTPS57	LTR	611	cis-acting element involved in low-temperature responsiveness	stress reponsive
CchigoTPS57	TCA	1793	cis-acting element involved in salicylic acid responsiveness	hormone responsive
CchigoTPS57	ABRE	571	cis-acting element involved in the abscisic acid responsiveness	hormone responsive
CchigoTPS57	ABRE	1138	cis-acting element involved in the abscisic acid responsiveness	hormone responsive
CchigoTPS57	ABRE3a	570	cis-acting element involved in the abscisic acid responsiveness	hormone responsive
CchigoTPS57	ABRE4	570	cis-acting element involved in the abscisic acid responsiveness	hormone responsive
CchigoTPS57	ARE	988	cis-acting regulatory element essential for the anaerobic induction	stress reponsive
CchigoTPS57	ARE	1018	cis-acting regulatory element essential for the anaerobic induction	stress reponsive
CchigoTPS57	AuxRR-core	1811	cis-acting regulatory element involved in auxin responsiveness	hormone responsive
CchigoTPS57	G-box	570	cis-acting regulatory element involved in light responsiveness	light responsive
CchigoTPS57	RY-element	1136	cis-acting regulatory element involved in seed-specific regulation	light responsive
CchigoTPS57	CAT-box	207	cis-acting regulatory element related to meristem expression	growth and development
CchigoTPS57	CAT-box	1407	cis-acting regulatory element related to meristem expression	growth and development
CchigoTPS57	GC-motif	141	enhancer-like element involved in anoxic specific inducibility	stress reponsive
CchigoTPS57	GARE-motif	1656	gibberellin-responsive element	hormone responsive
CchigoTPS57	P-box	1755	gibberellin-responsive element	hormone responsive
CchigoTPS57	Box 4	375	part of a conserved DNA module involved in light responsiveness	light responsive
CchigoTPS57	TCCC-motif	165	part of a light responsive element	light responsive
CchigoTPS57	TCCC-motif	1771	part of a light responsive element	light responsive
CchigoTPS57	TCT-motif	768	part of a light responsive element	light responsive
CchigoTPS57	AE-box	1392	part of a module for light response	light responsive
CchigoTPS57	AE-box	1766	part of a module for light response	light responsive
CchigoTPS57	MYB	824	MYB binding site	transcription factor binding
CchigoTPS57	MYB	859	MYB binding site	transcription factor binding
CchigoTPS57	MYB	1068	MYB binding site	transcription factor binding
CchigoTPS57	MYB	1099	MYB binding site	transcription factor binding
CchigoTPS57	MYB	1114	MYB binding site	transcription factor binding
CchigoTPS57	MYB	1214	MYB binding site	transcription factor binding
CchigoTPS57	MYB	1245	MYB binding site	transcription factor binding
CchigoTPS57	MYB	1318	MYB binding site	transcription factor binding
CchigoTPS57	MYB	1657	MYB binding site	transcription factor binding
CchigoTPS57	MYC	114	MYC binding site	transcription factor binding
CchigoTPS57	MYC	259	MYC binding site	transcription factor binding
CchigoTPS57	MYC	497	MYC binding site	transcription factor binding
CchigoTPS57	MYC	499	MYC binding site	transcription factor binding
CchigoTPS57	MYC	999	MYC binding site	transcription factor binding
CchigoTPS57	MYC	1134	MYC binding site	transcription factor binding
CchigoTPS57	MYC	1492	MYC binding site	transcription factor binding
CchigoTPS57	MYC	1892	MYC binding site	transcription factor binding
CchigoTPS57	MYC	1379	MYC binding site	transcription factor binding
CchigoTPS58	ACE	557	cis-acting element involved in light responsiveness	light responsive
CchigoTPS58	ABRE	853	cis-acting element involved in the abscisic acid responsiveness	hormone responsive
CchigoTPS58	ABRE	854	cis-acting element involved in the abscisic acid responsiveness	hormone responsive
CchigoTPS58	ARE	4	cis-acting regulatory element essential for the anaerobic induction	stress reponsive
CchigoTPS58	ARE	310	cis-acting regulatory element essential for the anaerobic induction	stress reponsive
CchigoTPS58	ARE	385	cis-acting regulatory element essential for the anaerobic induction	stress reponsive
CchigoTPS58	ARE	821	cis-acting regulatory element essential for the anaerobic induction	stress reponsive
CchigoTPS58	ARE	908	cis-acting regulatory element essential for the anaerobic induction	stress reponsive
CchigoTPS58	ARE	1599	cis-acting regulatory element essential for the anaerobic induction	stress reponsive
CchigoTPS58	ARE	1860	cis-acting regulatory element essential for the anaerobic induction	stress reponsive
CchigoTPS58	AuxRR-core	1202	cis-acting regulatory element involved in auxin responsiveness	hormone responsive
CchigoTPS58	G-box	853	cis-acting regulatory element involved in light responsiveness	light responsive
[truncated: 9,718 more rows]

## Sheet: Table S3
Table S3. Collinearity analysis between C. longepaniculatum, C. camphora, C. chago, and C. kanehirae.
Comparative Genomics	Gene ID	Chromosome	Start position (Mb)	End position (Mb)	Gene ID	Chromosome	Start position (Mb)	End position (Mb)
C. longepaniculatum-C. camphora	YZGene001837.t01	Chr1	27.3023	27.3131	Ccam01g02608.m1	Chr1	62.2253	62.236
	YZGene025704.t01	Chr7	18.407	18.4165	Ccam10g00838.m1	Chr10	25.7	25.7075
	YZGene025699.t01	Chr7	18.2898	18.2911	Ccam10g00845.m1	Chr10	26.0274	26.0393
	YZGene025631.t01	Chr7	17.1808	17.1893	Ccam10g00895.m2	Chr10	26.9198	26.929
	YZGene025724.t01	Chr7	18.7334	18.7673	Ccam10g00799.m1	Chr10	24.5641	24.5788
	YZGene025702.t01	Chr7	18.3838	18.3942	Ccam10g00809.m1	Chr10	24.8747	24.8841
	YZGene025699.t01	Chr7	18.2898	18.2911	Ccam10g00820.m1	Chr10	25.0883	25.0954
	YZGene025740.t01	Chr7	19.0291	19.0347	Ccam10g00784.m1	Chr10	24.3234	24.3288
	YZGene031835.t01	Chr9	46.0049	46.0078	Ccam10g00784.m1	Chr10	24.3234	24.3288
	YZGene031836.t01	Chr9	46.0464	46.0497	Ccam10g00790.m1	Chr10	24.411	24.4165
	YZGene031858.t01	Chr9	46.4418	46.4443	Ccam10g00819.m1	Chr10	25.0643	25.0845
	YZGene031865.t01	Chr9	46.5703	46.5728	Ccam10g00828.m1	Chr10	25.3187	25.324
	YZGene031888.t01	Chr9	47.2346	47.2388	Ccam10g00847.m1	Chr10	26.0642	26.072
	YZGene026970.t01	Chr8	2.25934	2.26657	Ccam11g00173.m1	Chr11	2.34863	2.35573
	YZGene038463.t01	Chr12	33.5644	33.571	Ccam12g00522.m1	Chr12	7.21766	7.22439
	YZGene038455.t01	Chr12	33.4388	33.4476	Ccam12g00530.m1	Chr12	7.32229	7.32787
	YZGene012791.t01	Chr3	64.8522	64.8598	Ccam02g02845.m1	Chr2	57.1375	57.1385
	YZGene012797.t01	Chr3	64.9553	64.9625	Ccam02g02854.m1	Chr2	57.2379	57.2519
	YZGene011752.t01	Chr3	48.8779	48.884	Ccam02g01710.m1	Chr2	40.3352	40.3355
	YZGene011873.t01	Chr3	50.9472	50.9577	Ccam02g01836.m1	Chr2	42.4429	42.4491
	YZGene005549.t01	Chr2	4.05402	4.05889	Ccam03g00327.m1	Chr3	3.88705	3.89858
	YZGene007572.t01	Chr2	39.8857	39.8933	Ccam03g02170.m1	Chr3	37.9992	37.9997
	YZGene015562.t01	Chr4	37.6613	37.6668	Ccam04g02374.m1	Chr4	33.8471	33.8535
	YZGene015536.t01	Chr4	37.1116	37.1563	Ccam04g02395.m1	Chr4	34.3515	34.3636
	YZGene025692.t01	Chr7	18.1545	18.1734	Ccam07g00288.m1	Chr7	5.00992	5.01299
	YZGene025702.t01	Chr7	18.3838	18.3942	Ccam07g00292.m1	Chr7	5.12726	5.13105
	YZGene025704.t01	Chr7	18.407	18.4165	Ccam07g00302.m1	Chr7	5.37699	5.39942
	YZGene025740.t01	Chr7	19.0291	19.0347	Ccam07g00328.m1	Chr7	5.83846	5.84186
	YZGene031825.t01	Chr9	45.773	45.7781	Ccam07g00373.m1	Chr7	6.60786	6.61153
	YZGene032135.t01	Chr9	51.6748	51.6886	Ccam07g00015.m1	Chr7	0.465446	0.474652
	YZGene031888.t01	Chr9	47.2346	47.2388	Ccam07g00288.m1	Chr7	5.00992	5.01299
	YZGene031879.t01	Chr9	46.9413	46.9478	Ccam07g00292.m1	Chr7	5.12726	5.13105
	YZGene031865.t01	Chr9	46.5703	46.5728	Ccam07g00302.m1	Chr7	5.37699	5.39942
	YZGene031835.t01	Chr9	46.0049	46.0078	Ccam07g00328.m1	Chr7	5.83846	5.84186
	YZGene031825.t01	Chr9	45.773	45.7781	Ccam07g00342.m2	Chr7	6.11256	6.11647
	YZGene031812.t01	Chr9	45.519	45.5265	Ccam07g00373.m1	Chr7	6.60786	6.61153
	YZGene031477.t01	Chr9	38.4671	38.4797	Ccam07g00665.m1	Chr7	12.4306	12.4452
	YZGene031812.t01	Chr9	45.519	45.5265	Ccam07g00356.m1	Chr7	6.37579	6.37988
C. longepaniculatum-C. chago	YZGene001837.t01	Chr1	27.3023	27.3131	Cicha01G0230300.1	Chr1	97.9676	97.9791
	YZGene011752.t01	Chr3	48.8779	48.884	Cicha02G0147000.1	Chr2	66.5027	66.5834
	YZGene011756.t01	Chr3	48.9376	48.9554	Cicha02G0147700.1	Chr2	67.492	67.5352
	YZGene012791.t01	Chr3	64.8522	64.8598	Cicha02G0241700.1	Chr2	87.9704	87.9783
	YZGene005549.t01	Chr2	4.05402	4.05889	Cicha03G0030000.2	Chr3	4.91385	4.92006
	YZGene015562.t01	Chr4	37.6613	37.6668	Cicha04G0210900.1	Chr4	41.1782	41.1834
	YZGene023025.t01	Chr6	38.4381	38.4456	Cicha05G0145800.1	Chr5	60.03	60.0743
	YZGene025692.t01	Chr7	18.1545	18.1734	Cicha07G0016000.1	Chr7	6.30716	6.31117
	YZGene025702.t01	Chr7	18.3838	18.3942	Cicha07G0016500.1	Chr7	6.35156	6.36255
	YZGene025710.t01	Chr7	18.4739	18.4834	Cicha07G0018800.1	Chr7	7.17057	7.17522
	YZGene025740.t01	Chr7	19.0291	19.0347	Cicha07G0020800.1	Chr7	8.4004	8.65452
	YZGene031477.t01	Chr9	38.4671	38.4797	Cicha07G0048100.1	Chr7	21.5836	21.5843
	YZGene032135.t01	Chr9	51.6748	51.6886	Cicha07G0001100.1	Chr7	0.468057	0.5939
	YZGene031896.t01	Chr9	47.346	47.352	Cicha07G0017400.1	Chr7	6.64096	6.65167
	YZGene031888.t01	Chr9	47.2346	47.2388	Cicha07G0017500.1	Chr7	6.6616	6.6661
	YZGene031878.t01	Chr9	46.9013	46.9123	Cicha07G0018900.1	Chr7	7.20375	7.21
	YZGene031876.t01	Chr9	46.7728	46.8042	Cicha07G0019100.1	Chr7	7.43736	7.64562
	YZGene031858.t01	Chr9	46.4418	46.4443	Cicha07G0019400.1	Chr7	8.08397	8.09581
	YZGene031835.t01	Chr9	46.0049	46.0078	Cicha07G0020800.1	Chr7	8.4004	8.65452
	YZGene031825.t01	Chr9	45.773	45.7781	Cicha07G0021500.1	Chr7	8.78498	8.83845
	YZGene031812.t01	Chr9	45.519	45.5265	Cicha07G0023300.1	Chr7	9.14627	9.15062
	YZGene031888.t01	Chr9	47.2346	47.2388	Cicha07G0016000.1	Chr7	6.30716	6.31117
	YZGene031878.t01	Chr9	46.9013	46.9123	Cicha07G0016300.1	Chr7	6.32448	6.33124
	YZGene031876.t01	Chr9	46.7728	46.8042	Cicha07G0016400.1	Chr7	6.35104	6.35156
	YZGene031865.t01	Chr9	46.5703	46.5728	Cicha07G0016500.1	Chr7	6.35156	6.36255
	YZGene025740.t01	Chr7	19.0291	19.0347	Cicha10G0076600.2	Chr10	49.5154	49.5366
	YZGene025702.t01	Chr7	18.3838	18.3942	Cicha10G0078600.1	Chr10	50.5973	50.6115
	YZGene025692.t01	Chr7	18.1545	18.1734	Cicha10G0079500.2	Chr10	50.9045	50.914
	YZGene025631.t01	Chr7	17.1808	17.1893	Cicha10G0083200.1	Chr10	52.32	52.3398
	YZGene031879.t01	Chr9	46.9413	46.9478	Cicha10G0078700.1	Chr10	50.6569	50.6582
	YZGene031888.t01	Chr9	47.2346	47.2388	Cicha10G0079500.2	Chr10	50.9045	50.914
	YZGene031835.t01	Chr9	46.0049	46.0078	Cicha10G0076600.2	Chr10	49.5154	49.5366
	YZGene031837.t01	Chr9	46.0592	46.0644	Cicha10G0077700.1	Chr10	50.2564	50.2616
	YZGene026970.t01	Chr8	2.25934	2.26657	Cicha11G0015700.1	Chr11	3.13653	3.14589
	YZGene038463.t01	Chr12	33.5644	33.571	Cicha12G0045800.1	Chr12	8.50664	8.51893
	YZGene038455.t01	Chr12	33.4388	33.4476	Cicha12G0046500.1	Chr12	8.65107	8.68632
C. longepaniculatum-C. kanehirae	YZGene001837.t01	Chr1	27.3023	27.3131	mrna.CKAN_00205000	Chr1	59.8319	59.8399
	YZGene004774.t01	Chr1	104.779	104.783	mrna.CKAN_00037500	Chr1	6.3677	6.37625
	YZGene011751.t01	Chr3	48.8618	48.8664	mrna.CKAN_00496500	Chr2	46.239	46.2608
	YZGene011873.t01	Chr3	50.9472	50.9577	mrna.CKAN_00505300	Chr2	48.3142	48.3246
	YZGene012791.t01	Chr3	64.8522	64.8598	mrna.CKAN_00576600	Chr2	61.8647	61.8671
	YZGene012794.t01	Chr3	64.9059	64.9105	mrna.CKAN_00577000	Chr2	61.953	61.9557
	YZGene005549.t01	Chr2	4.05402	4.05889	mrna.CKAN_00715700	Chr3	3.81128	3.8162
	YZGene007572.t01	Chr2	39.8857	39.8933	mrna.CKAN_00873300	Chr3	40.6997	40.7003
	YZGene015562.t01	Chr4	37.6613	37.6668	mrna.CKAN_01222000	Chr4	35.8958	35.9012
	YZGene015536.t01	Chr4	37.1116	37.1563	mrna.CKAN_01223500	Chr4	36.3149	36.3249
	YZGene025692.t01	Chr7	18.1545	18.1734	mrna.CKAN_01721000	Chr7	6.03287	6.03714
	YZGene025696.t01	Chr7	18.2575	18.2655	mrna.CKAN_01721100	Chr7	6.04504	6.05022
	YZGene025699.t01	Chr7	18.2898	18.2911	mrna.CKAN_01721200	Chr7	6.06243	6.07308
	YZGene025711.t01	Chr7	18.4959	18.5041	mrna.CKAN_01721500	Chr7	6.1175	6.12738
	YZGene025713.t01	Chr7	18.5175	18.5266	mrna.CKAN_01721900	Chr7	6.21573	6.23892
	YZGene025740.t01	Chr7	19.0291	19.0347	mrna.CKAN_01723100	Chr7	6.50497	6.5163
	YZGene025741.t01	Chr7	19.0453	19.0488	mrna.CKAN_01723500	Chr7	6.6554	6.66048
	YZGene025893.t01	Chr7	21.8631	21.8697	mrna.CKAN_01723100	Chr7	6.50497	6.5163
	YZGene031812.t01	Chr9	45.519	45.5265	mrna.CKAN_01733100	Chr7	9.40474	9.40939
	YZGene031813.t01	Chr9	45.5424	45.5462	mrna.CKAN_01733200	Chr7	9.43346	9.43528
	YZGene031825.t01	Chr9	45.773	45.7781	mrna.CKAN_01735900	Chr7	9.96113	9.97023
	YZGene031835.t01	Chr9	46.0049	46.0078	mrna.CKAN_01737400	Chr7	10.32	10.3225
	YZGene031825.t01	Chr9	45.773	45.7781	mrna.CKAN_01733100	Chr7	9.40474	9.40939
	YZGene031813.t01	Chr9	45.5424	45.5462	mrna.CKAN_01734900	Chr7	9.84065	9.84591
	YZGene030782.t01	Chr9	19.2263	19.2388	mrna.CKAN_01775800	Chr7	28.2007	28.2146
	YZGene031477.t01	Chr9	38.4671	38.4797	mrna.CKAN_01752000	Chr7	14.9691	14.9911
	YZGene031888.t01	Chr9	47.2346	47.2388	mrna.CKAN_01721000	Chr7	6.03287	6.03714
	YZGene031878.t01	Chr9	46.9013	46.9123	mrna.CKAN_01721100	Chr7	6.04504	6.05022
	YZGene031858.t01	Chr9	46.4418	46.4443	mrna.CKAN_01721700	Chr7	6.19572	6.21122
	YZGene031835.t01	Chr9	46.0049	46.0078	mrna.CKAN_01723100	Chr7	6.50497	6.5163
	YZGene031896.t01	Chr9	47.346	47.352	mrna.CKAN_01721500	Chr7	6.1175	6.12738
	YZGene025740.t01	Chr7	19.0291	19.0347	mrna.CKAN_02276200	Chr10	21.9752	21.9806
	YZGene025713.t01	Chr7	18.5175	18.5266	mrna.CKAN_02277800	Chr10	22.5556	22.5729
	YZGene025692.t01	Chr7	18.1545	18.1734	mrna.CKAN_02280900	Chr10	23.6528	23.6612
	YZGene025631.t01	Chr7	17.1808	17.1893	mrna.CKAN_02283900	Chr10	24.4945	24.5003
	YZGene031836.t01	Chr9	46.0464	46.0497	mrna.CKAN_02276200	Chr10	21.9752	21.9806
	YZGene031858.t01	Chr9	46.4418	46.4443	mrna.CKAN_02277800	Chr10	22.5556	22.5729
	YZGene031865.t01	Chr9	46.5703	46.5728	mrna.CKAN_02279800	Chr10	23.3001	23.3201
	YZGene031888.t01	Chr9	47.2346	47.2388	mrna.CKAN_02280900	Chr10	23.6528	23.6612
	YZGene026970.t01	Chr8	2.25934	2.26657	mrna.CKAN_02388600	Chr11	2.12687	2.14144
	YZGene038463.t01	Chr12	33.5644	33.571	mrna.CKAN_02585000	Chr12	7.91688	7.92422
	YZGene038455.t01	Chr12	33.4388	33.4476	mrna.CKAN_02585600	Chr12	8.02345	8.02917

## Sheet: Table S4
Table S4. Properties of the tertiary structures of CLTPS.
Gene Name	Pocket	Score (P2Rank result)	Probability of pocket	Number of pocket residues
CLTPS1	1	51.26	0.978	37
	2	19.8	0.836	25
	3	19.03	0.826	21
CLTPS2	1	21.48	0.853	25
CLTPS15	1	25.84	0.89	30
	2	15.64	0.762	30
	3	14.81	0.743	24
	4	11.81	0.653	18
	5	10.61	0.608	18
	6	9.46	0.55	20
	7	25.84	0.89	30
CLTPS27	1	14.22	0.727	21
	2	18.4	0.817	31
	3	15.64	0.762	30
	4	14.81	0.743	24
	5	11.81	0.653	18
	6	10.61	0.608	18
	7	9.46	0.55	20

## Sheet: Table S5
Table S5. Gene parameters estimated for C. longepaniculatum, C. camphora, C. chago, and C. kanehirae.
Gene Name	Gene ID	Length	CAI-1	CAI-2	%G+C	%G+C(1)	%G+C(2)	%G+C(3)	ENC
YZGene001837	CLTPS1	2457	0.732	0.935	48.7	51.8	41	53.4	56.8
YZGene004774	CLTPS2	819	0.686	0.916	41.4	54.2	34.8	35.2	52.7
YZGene005549	CLTPS3	1578	0.707	0.921	44	51	39.5	41.6	54.3
YZGene007572	CLTPS4	750	0.723	0.935	41.3	49.2	30.4	44.4	55.4
YZGene011751	CLTPS5	819	0.692	0.917	41.1	53.1	34.1	36.3	55.2
YZGene011752	CLTPS6	1257	0.689	0.924	42.3	53	33.4	40.6	55.7
YZGene011756	CLTPS7	1497	0.697	0.923	41.4	51.7	31.5	41.1	55.2
YZGene011757	CLTPS8	1815	0.713	0.923	41.9	49.9	34.4	41.3	53.8
YZGene011759	CLTPS9	1617	0.699	0.919	41.3	51.6	32.8	39.5	54.9
YZGene011873	CLTPS10	1491	0.706	0.922	41.8	51.7	34	39.6	53.1
YZGene011878	CLTPS11	1677	0.707	0.922	42.3	52.6	34.3	39.9	52.6
YZGene011882	CLTPS12	1674	0.706	0.921	41.5	51.8	34.1	38.7	53.2
YZGene011884	CLTPS13	1245	0.702	0.922	42.4	52.3	35.7	39.3	50.5
YZGene011887	CLTPS14	1638	0.705	0.921	41.6	51.8	34.1	39	52.9
YZGene012791	CLTPS15	1566	0.74	0.927	45	51.9	35.8	47.3	55.5
YZGene012794	CLTPS16	801	0.685	0.915	41.6	50.2	37.1	37.5	53.9
YZGene012797	CLTPS17	1413	0.749	0.931	45.9	53.3	35	49.5	56.5
YZGene012800	CLTPS18	1413	0.746	0.931	45.5	53.1	34	49.5	56
YZGene014582	CLTPS19	630	0.737	0.935	43.2	50.5	28.1	51	55.1
YZGene014584	CLTPS20	1974	0.725	0.928	45.8	53.5	36.8	47.1	57.1
YZGene015536	CLTPS21	4008	0.71	0.924	43.1	50.2	38.2	40.9	54.9
YZGene015543	CLTPS22	2124	0.708	0.923	41.7	50.4	36.6	38	52
YZGene015562	CLTPS23	1368	0.71	0.923	41.5	52.9	32.7	39	52.3
YZGene015563	CLTPS24	1368	0.706	0.921	41.4	53.3	32.9	38.2	52.9
YZGene023025	CLTPS25	1227	0.746	0.926	40.1	42.5	34.2	43.5	48.3
YZGene025631	CLTPS26	1521	0.694	0.924	40.1	49.5	31	39.8	50.3
YZGene025692	CLTPS27	1776	0.718	0.926	42.4	49.8	34.6	42.7	53.7
YZGene025696	CLTPS28	1758	0.718	0.921	41.5	50.5	34.1	39.8	51.2
YZGene025699	CLTPS29	636	0.715	0.932	40.7	47.6	28.8	45.8	51
YZGene025702	CLTPS30	1527	0.708	0.925	42	49.3	33.2	43.4	50.3
YZGene025704	CLTPS31	1527	0.707	0.925	42	49.5	33.2	43.4	50.3
YZGene025706	CLTPS32	1527	0.707	0.925	42.1	49.5	33.2	43.6	50.4
YZGene025708	CLTPS33	1527	0.707	0.925	42	49.5	33.2	43.4	50.3
YZGene025710	CLTPS34	1527	0.708	0.925	42	49.3	33.2	43.4	50.4
YZGene025711	CLTPS35	996	0.71	0.93	42.1	50.3	31	44.9	48.9
YZGene025713	CLTPS36	882	0.729	0.934	42.9	48.3	35.7	44.6	54.6
YZGene025714	CLTPS37	1278	0.704	0.927	41.2	50.7	30.5	42.5	51.1
YZGene025716	CLTPS38	1104	0.714	0.934	42.8	52.2	30.2	45.9	53.5
YZGene025724	CLTPS39	2289	0.715	0.916	40.6	48.9	33	39.8	49.6
YZGene025726	CLTPS40	1479	0.705	0.916	41.5	51.5	34.5	38.5	51.2
YZGene025728	CLTPS41	1794	0.712	0.915	42.3	52	36.3	38.6	53.6
YZGene025729	CLTPS42	999	0.732	0.915	41.4	47.7	35.7	40.8	50.9
YZGene025740	CLTPS43	1686	0.706	0.916	41.8	52.3	34.5	38.4	53
YZGene025741	CLTPS44	1224	0.704	0.918	41.2	53.2	31.1	39.2	52.1
YZGene025743	CLTPS45	1686	0.707	0.916	41.5	52.3	34.3	37.9	52.1
YZGene025748	CLTPS46	1689	0.712	0.917	41.5	51.5	33.7	39.3	52.3
YZGene025893	CLTPS47	1554	0.716	0.917	41.6	52.1	32.8	39.8	51.8
YZGene026970	CLTPS48	1692	0.74	0.92	40.8	49.6	33.2	39.5	53
YZGene026971	CLTPS49	756	0.737	0.923	40.9	51.2	30.2	41.3	52.6
YZGene030782	CLTPS50	1482	0.705	0.919	41.7	47.4	37	40.7	53.9
YZGene031477	CLTPS51	1992	0.728	0.924	43.2	50.8	36	42.8	54.5
YZGene031480	CLTPS52	1992	0.729	0.925	42.8	50.3	35.8	42.2	55.4
YZGene031812	CLTPS53	1584	0.728	0.929	44.3	51.1	34.7	47	54.7
YZGene031813	CLTPS54	333	0.764	0.943	44.1	47.7	31.5	53.2	58.5
YZGene031825	CLTPS55	1557	0.725	0.927	44.3	51.6	35.1	46.2	52.9
YZGene031826	CLTPS56	1557	0.727	0.929	44.2	51.4	34.5	46.6	53.6
YZGene031827	CLTPS57	2985	0.727	0.93	45.1	52.3	35.2	47.7	52.6
YZGene031835	CLTPS58	1536	0.713	0.923	40.3	48.8	31.1	41	54.7
YZGene031836	CLTPS59	1653	0.715	0.92	41.2	50.1	33.6	39.9	53.9
YZGene031837	CLTPS60	1701	0.722	0.924	40.3	48.5	32.5	40	53.9
YZGene031858	CLTPS61	942	0.706	0.922	41.5	45.9	36.3	42.4	54.3
YZGene031865	CLTPS62	942	0.708	0.92	41.3	45.9	36	42	53.5
YZGene031869	CLTPS63	942	0.704	0.922	41.4	45.9	36	42.4	54.3
YZGene031873	CLTPS64	942	0.706	0.92	41.3	45.9	36	42	54
YZGene031876	CLTPS65	1542	0.699	0.921	41.6	47.9	36.4	40.5	50.3
YZGene031878	CLTPS66	1533	0.731	0.93	42.5	52.8	31.5	43.1	54.6
YZGene031879	CLTPS67	1512	0.726	0.926	42.7	50.4	34.1	43.5	54.1
YZGene031880	CLTPS68	933	0.713	0.925	43.1	50.8	34.7	43.7	52.8
YZGene031881	CLTPS69	1263	0.727	0.929	43.2	52.3	33.5	43.7	54.6
YZGene031882	CLTPS70	1512	0.726	0.925	42.6	50.6	34.1	43.1	54
YZGene031883	CLTPS71	1158	0.727	0.93	43	51.6	34.2	43.3	54.6
YZGene031884	CLTPS72	3306	0.746	0.931	43.7	48.6	35.5	47	53.5
YZGene031887	CLTPS74	1791	0.742	0.927	43.8	49.7	36	45.6	49.7
YZGene031888	CLTPS75	1677	0.726	0.923	41.6	47.2	35.2	42.4	54.7
YZGene031892	CLTPS76	1449	0.725	0.923	41.4	48	33.7	42.4	55.6
YZGene031894	CLTPS77	1305	0.722	0.922	40.5	47.4	33.3	40.9	54.4
YZGene031895	CLTPS78	1305	0.722	0.922	40.5	47.4	33.3	40.9	54.4
YZGene031896	CLTPS79	1341	0.747	0.932	43.5	51.7	32.7	46.3	50.4
YZGene031897	CLTPS80	1677	0.725	0.922	41.8	47.2	35.4	42.8	55
YZGene032135	CLTPS81	2547	0.723	0.924	44.1	50.2	37.6	44.5	54.2
YZGene032138	CLTPS82	2565	0.714	0.924	43.9	50.2	37.8	43.9	54.8
YZGene032141	CLTPS83	2562	0.723	0.923	44.9	50	38.4	46.4	53.2
YZGene038455	CLTPS84	2331	0.712	0.928	43.8	50.8	36.3	44.3	56.5
YZGene038456	CLTPS85	2370	0.716	0.924	42.8	49.4	34.9	44.1	55.7
YZGene038463	CLTPS86	2007	0.714	0.922	43.6	51.6	35.3	43.9	54.5
Ccam01g02608	CcTPS1	2457	0.733	0.935	49	52	40.9	54.1	56.8
Ccam02g01716	CcTPS2	927	0.722	0.921	41.9	48.5	34.6	42.4	52.5
Ccam02g01717	CcTPS3	585	0.702	0.925	41.9	55.4	28.2	42.1	50.4
Ccam02g01718	CcTPS4	1146	0.7	0.922	40.8	52.9	32.7	36.9	52.4
Ccam02g01719	CcTPS5	1476	0.69	0.922	42.1	52.4	33.5	40.4	57.2
Ccam02g01720	CcTPS6	1476	0.69	0.924	42.4	53.3	33.9	40	54.2
Ccam02g01722	CcTPS7	1488	0.701	0.92	41.1	51.2	32.3	39.7	52.6
Ccam02g01723	CcTPS8	1419	0.708	0.922	41.9	51.6	33.4	40.6	56.1
Ccam02g01836	CcTPS9	1395	0.704	0.921	41.6	52	33.3	39.6	52.2
Ccam02g02854	CcTPS10	1575	0.72	0.927	46.2	53.1	36.4	49.1	59.3
Ccam02g02858	CcTPS11	1662	0.733	0.93	45.4	52.3	34.5	49.3	57.1
Ccam03g00327	CcTPS12	1311	0.726	0.924	44	50.6	37.3	44.2	51.3
Ccam03g01899	CcTPS13	966	0.681	0.916	40.8	54	33.9	34.5	47.5
Ccam04g02374	CcTPS14	1866	0.709	0.923	42.1	50.6	36.3	39.2	54.7
Ccam04g02375	CcTPS15	1866	0.712	0.922	42.3	51.6	36.3	39.1	53.4
Ccam04g02379	CcTPS16	1500	0.712	0.923	42.9	52.6	35.8	40.2	55
Ccam04g02395	CcTPS17	1836	0.711	0.927	43.6	51.3	37.9	41.5	55
Ccam04g02396	CcTPS18	1566	0.7	0.921	42.3	48.7	38.1	40.2	53.6
Ccam04g02399	CcTPS19	1836	0.713	0.928	43.7	51.3	37.3	42.6	56.2
Ccam04g02400	CcTPS20	1566	0.707	0.922	42.5	48.9	38.1	40.4	54
Ccam07g00015	CcTPS21	2553	0.727	0.924	45.2	50.4	38.5	46.5	53
Ccam07g00288	CcTPS23	1449	0.725	0.923	41.3	47.8	33.5	42.4	55.8
Ccam07g00289	CcTPS24	1293	0.739	0.931	43.8	49.7	33.9	47.8	50.1
Ccam07g00290	CcTPS25	3267	0.734	0.927	43.3	48.1	35.5	46.4	52.9
Ccam07g00291	CcTPS26	2013	0.733	0.93	43.9	48.3	35.9	47.5	54.4
Ccam07g00292	CcTPS27	795	0.733	0.912	42.4	44.9	38.1	44.2	50.1
Ccam07g00293	CcTPS28	945	0.744	0.933	42.3	45.1	33.7	48.3	54.1
Ccam07g00294	CcTPS29	1650	0.736	0.923	45.6	49.8	40.5	46.4	54.6
Ccam07g00295	CcTPS30	1569	0.73	0.924	42.7	47	34.2	46.8	53.6
Ccam07g00297	CcTPS31	1779	0.726	0.925	42.8	49.9	35.1	43.3	54.4
Ccam07g00298	CcTPS32	1461	0.727	0.932	42.6	49.7	31.2	46.8	52.8
Ccam07g00300	CcTPS33	1953	0.723	0.925	42.4	51	33.6	42.5	53.8
Ccam07g00302	CcTPS34	2238	0.716	0.923	41.6	43.4	39.5	42	53.1
Ccam07g00303	CcTPS35	1401	0.698	0.922	41.8	48.2	35.5	41.8	57
Ccam07g00304	CcTPS36	1479	0.7	0.919	42	47.1	37.1	41.8	54.9
Ccam07g00306	CcTPS37	942	0.703	0.921	40.7	46.5	35	40.4	51.3
Ccam07g00307	CcTPS38	1458	0.708	0.925	42	46.9	33.7	45.3	53.9
Ccam07g00311	CcTPS39	708	0.686	0.914	39.7	46.2	37.7	35.2	53.6
Ccam07g00328	CcTPS40	1047	0.729	0.92	40.7	48.4	33.5	40.1	53.1
Ccam07g00329	CcTPS41	555	0.735	0.922	41.1	46.5	34.6	42.2	53.7
Ccam07g00330	CcTPS42	876	0.689	0.919	39.2	47.6	31.2	38.7	53.8
Ccam07g00331	CcTPS43	1494	0.711	0.922	40.1	48.6	31.5	40.2	54.1
Ccam07g00332	CcTPS44	603	0.709	0.918	42	48.8	36.8	40.3	51.2
Ccam07g00333	CcTPS45	903	0.71	0.922	40.1	50.2	30.2	39.9	58.7
Ccam07g00334	CcTPS46	1494	0.711	0.922	40	48.4	31.5	40	53.3
Ccam07g00335	CcTPS47	1602	0.721	0.921	40	49.1	31.3	39.7	53.3
Ccam07g00356	CcTPS49	1407	0.73	0.93	44.5	49.3	36.9	47.3	53.4
Ccam07g00373	CcTPS50	726	0.73	0.936	45.3	55.8	32.2	47.9	54.3
Ccam07g00374	CcTPS51	393	0.7	0.924	43	47.3	39.7	42	52.2
Ccam07g00665	CcTPS52	2364	0.729	0.924	42.9	49.7	36.4	42.4	54.4
Ccam07g00666	CcTPS53	1542	0.713	0.924	41.6	48.8	34.4	41.4	57.5
Ccam10g00138	CcTPS54	1614	0.694	0.926	42.9	51.7	35.9	41.3	52.8
Ccam10g00784	CcTPS55	1686	0.71	0.916	41.6	51.6	34.2	39	52.2
Ccam10g00788	CcTPS56	1686	0.701	0.918	41.8	52.1	34.2	39.1	53.8
Ccam10g00790	CcTPS57	1596	0.71	0.917	42.5	53.2	34.4	39.8	53.2
Ccam10g00799	CcTPS58	1539	0.724	0.918	41.4	51.3	32.9	40	51.8
Ccam10g00800	CcTPS59	1662	0.715	0.916	41.9	52.5	34.5	38.6	51.4
Ccam10g00802	CcTPS60	1686	0.707	0.915	41.7	52.1	35.2	37.7	52.5
Ccam10g00804	CcTPS61	1695	0.724	0.915	40.6	49.7	32.7	39.3	49.7
Ccam10g00809	CcTPS62	1365	0.704	0.923	41.2	48.8	32.7	42.2	51.5
Ccam10g00811	CcTPS63	1527	0.706	0.925	42	49.5	33.2	43.2	50.1
Ccam10g00813	CcTPS64	2052	0.717	0.93	45.8	54.7	37	45.8	54.1
Ccam10g00816	CcTPS65	789	0.717	0.931	48	58.2	37.3	48.7	49.2
Ccam10g00819	CcTPS66	888	0.714	0.929	41.6	51.7	31.1	41.9	49.4
Ccam10g00821	CcTPS67	843	0.71	0.92	40.3	46.3	36.3	38.4	48.8
Ccam10g00828	CcTPS68	1056	0.711	0.923	44.5	48.6	41.2	43.8	57.4
Ccam10g00838	CcTPS69	1479	0.714	0.917	41.9	47.3	37.1	41.4	50.3
Ccam10g00839	CcTPS70	1479	0.712	0.917	41.6	46.7	37.1	41.2	50.9
Ccam10g00840	CcTPS71	1485	0.715	0.917	41.8	47.7	36.8	41	50.6
Ccam10g00841	CcTPS72	1257	0.724	0.919	41.5	46.8	35.1	42.7	50.8
Ccam10g00845	CcTPS73	993	0.721	0.93	41.3	49.8	30.5	43.5	49.5
Ccam10g00847	CcTPS74	1755	0.718	0.922	41.4	50.4	34	39.8	51.1
Ccam10g00850	CcTPS75	1776	0.717	0.926	42.6	50.2	34.8	42.7	54.1
Ccam11g00173	CcTPS77	1692	0.735	0.92	40.3	49.8	31.9	39.2	52.1
Ccam12g00522	CcTPS78	2049	0.716	0.92	43.7	50.7	36.9	43.6	54.7
Ccam12g00530	CcTPS79	2289	0.713	0.923	43.3	50.3	35.5	44.2	56.1
Ccam12g00531	CcTPS80	2289	0.717	0.923	43.4	50.5	35.5	44.2	55.7
Ccam12g00532	CcTPS81	2265	0.716	0.929	44	50.9	36	45	57.2
Ccam07g00016	CcTPS22	2586	0.723	0.924	44	50.1	37.5	44.3	54.5
Ccam07g00342	CcTPS48	1794	0.719	0.928	44.6	51.5	36.5	45.8	55.1
Ccam10g00895	CcTPS76	1746	0.701	0.924	40.9	47.9	33.2	41.6	53
RWR72168.1	CkTPS1	1563	0.698	0.92	41.5	51.6	31.9	40.9	52.6
RWR73749.1	CkTPS2	1812	0.732	0.93	47.2	51.3	39.9	50.3	56.3
RWR73750.1	CkTPS3	2154	0.739	0.934	48.8	52.2	40.5	53.8	56.3
RWR76125.1	CkTPS4	447	0.716	0.934	46.1	57.7	34.9	45.6	50.7
RWR76521.1	CkTPS5	1500	0.718	0.925	41.3	50	31.6	42.4	55.1
RWR76522.1	CkTPS6	543	0.715	0.92	42.2	47	35.4	44.2	57.8
RWR76523.1	CkTPS7	900	0.685	0.924	40.4	54.7	29.7	37	57.8
RWR76524.1	CkTPS8	1329	0.691	0.923	42.8	52.8	35	40.6	54.4
RWR76526.1	CkTPS9	1641	0.717	0.924	42.4	51.4	34.2	41.7	53.2
RWR76602.1	CkTPS10	1674	0.707	0.921	41.9	52	34.9	38.7	52.4
RWR77286.1	CkTPS11	693	0.738	0.932	47.9	56.7	36.4	50.6	60.2
RWR77287.1	CkTPS12	1662	0.728	0.927	44.5	52	33.8	47.7	58
RWR77290.1	CkTPS13	537	0.658	0.926	44.7	53.1	39.7	41.3	53
RWR77291.1	CkTPS14	507	0.736	0.934	43.4	50.9	28.4	50.9	61
RWR77292.1	CkTPS15	1746	0.73	0.926	45.2	52.6	35.6	47.4	57.1
RWR77293.1	CkTPS16	1752	0.73	0.927	45.7	53.3	36	47.9	56.8
RWR77296.1	CkTPS17	1698	0.732	0.928	44.8	51.4	34.6	48.4	58.2
RWR77516.1	CkTPS18	1515	0.734	0.927	45.9	53.7	37.6	46.3	51.7
RWR78617.1	CkTPS19	1596	0.727	0.92	44.4	49.8	38.2	45.3	53.3
RWR79964.1	CkTPS20	561	0.681	0.923	41.2	51.9	34.2	37.4	56.6
RWR79966.1	CkTPS21	1182	0.691	0.928	44.8	54.1	37.6	42.9	56.8
RWR80115.1	CkTPS22	453	0.69	0.925	40.2	49.7	30.5	40.4	57.2
RWR83465.1	CkTPS23	1368	0.709	0.922	41.7	52.9	33.1	39	54.2
RWR83479.1	CkTPS24	1662	0.709	0.926	42.5	51.1	36.1	40.4	53.5
RWR83481.1	CkTPS25	1836	0.712	0.928	43.7	51.1	37.9	42.2	54.8
RWR83482.1	CkTPS26	1896	0.705	0.922	42.4	48.7	38.3	40	55.3
RWR83483.1	CkTPS27	1698	0.709	0.924	41.6	48.9	36.6	39.4	53.9
RWR86394.1	CkTPS28	1692	0.717	0.925	44.7	52.3	36.7	45	54.6
RWR88021.1	CkTPS29	2106	0.72	0.922	42.6	48.6	36.3	42.9	53.9
RWR88024.1	CkTPS30	4842	0.724	0.924	44.1	48.6	38.3	45.3	53.1
RWR88216.1	CkTPS31	1677	0.718	0.922	41.9	47.8	35.2	42.6	55.4
RWR88217.1	CkTPS32	1791	0.74	0.926	43.4	49.7	35.7	44.7	49.4
RWR88218.1	CkTPS33	1725	0.741	0.927	42.6	47.5	35.1	45.2	54.6
RWR88221.1	CkTPS34	1455	0.715	0.928	43.2	48.9	35.1	45.8	52.5
RWR88223.1	CkTPS35	2073	0.711	0.917	41.6	47.9	36.5	40.4	52.3
RWR88224.1	CkTPS36	753	0.688	0.922	41.3	48.6	39.4	35.9	46.4
RWR88225.1	CkTPS37	1680	0.704	0.919	41.3	49.1	36.6	38.2	53
RWR88236.1	CkTPS38	1062	0.712	0.922	39.1	48.9	28.8	39.5	54.9
RWR88237.1	CkTPS39	1701	0.717	0.923	40.5	48.1	33.3	40	54.2
RWR88238.1	CkTPS40	1701	0.718	0.924	40.8	49	33.3	40	54.5
RWR88239.1	CkTPS41	1131	0.722	0.922	40.6	50.1	31.3	40.3	55.7
RWR88240.1	CkTPS42	1701	0.721	0.924	40.4	48.5	32.8	40	54.1
RWR88241.1	CkTPS43	1701	0.718	0.924	40.5	48.5	32.6	40.4	54.1
RWR88332.1	CkTPS44	1749	0.724	0.927	44.5	51.3	37	45.3	54.8
RWR88333.1	CkTPS45	474	0.723	0.925	42.4	43	33.5	50.6	46.5
RWR88356.1	CkTPS46	2160	0.708	0.926	45.6	54.7	37.4	44.7	55
RWR88357.1	CkTPS47	3216	0.723	0.928	45.1	52.9	36	46.4	53.4
RWR88358.1	CkTPS48	1536	0.719	0.922	40.2	49.4	31.1	40	53.8
RWR88360.1	CkTPS49	3699	0.716	0.928	46.3	53	37.3	48.5	55.4
RWR88361.1	CkTPS50	342	0.691	0.92	44.7	51.8	40.4	42.1	61
RWR88362.1	CkTPS51	255	0.719	0.926	38.8	41.2	30.6	44.7	40.2
RWR88363.1	CkTPS52	3366	0.723	0.927	45.1	53	35.9	46.3	53.6
RWR88369.1	CkTPS53	1329	0.715	0.923	41.2	49	33.6	40.9	54.8
RWR88496.1	CkTPS54	723	0.719	0.927	44.1	53.9	35.3	43.2	55.1
RWR88499.1	CkTPS55	2364	0.73	0.925	43	49.7	36.5	42.8	55.6
RWR88500.1	CkTPS56	1257	0.739	0.929	45.2	51.6	36.5	47.5	58.2
RWR88506.1	CkTPS57	1299	0.725	0.923	40.7	46.4	34.6	41.1	54.9
RWR88722.1	CkTPS58	1815	0.713	0.919	41.7	48.8	37.4	38.8	52.9
RWR93218.1	CkTPS59	1692	0.69	0.925	42.7	51.4	36.9	39.9	51.5
RWR93508.1	CkTPS60	1647	0.705	0.916	41.5	51.9	33.9	38.8	52.3
RWR93510.1	CkTPS61	1401	0.717	0.922	41.8	51.6	32.8	41.1	55.5
RWR93511.1	CkTPS62	1647	0.707	0.92	42.4	53.2	34.2	39.7	52.4
RWR93512.1	CkTPS63	1686	0.707	0.917	42.2	52.1	34.9	39.5	52.9
RWR93513.1	CkTPS64	1689	0.724	0.919	42	52	34.3	39.8	53.1
RWR93514.1	CkTPS65	1662	0.716	0.916	41.3	52	33.8	38.1	51.5
RWR93515.1	CkTPS66	549	0.717	0.916	41.2	47.5	35	41	55.9
RWR93519.1	CkTPS67	474	0.731	0.921	40.3	45.6	31.6	43.7	53.3
RWR93520.1	CkTPS68	666	0.675	0.918	41.6	51.8	37.8	35.1	55.6
RWR93522.1	CkTPS69	1362	0.708	0.921	41	49.1	35.9	38.1	52.6
RWR93527.1	CkTPS70	552	0.732	0.915	36.8	35.9	36.4	38	50.7
RWR93532.1	CkTPS71	675	0.717	0.922	40.7	48	35.6	38.7	56.5
RWR93535.1	CkTPS72	954	0.719	0.92	41.6	46.5	39.9	38.4	51.2
RWR93537.1	CkTPS73	645	0.715	0.92	40	45.6	35.3	39.1	49.9
RWR93539.1	CkTPS74	1767	0.697	0.923	40.5	50.1	35	36.5	50.1
RWR93540.1	CkTPS75	573	0.72	0.921	42.2	51.8	36.1	38.7	50.3
RWR93541.1	CkTPS76	771	0.707	0.917	41.8	46.3	41.2	37.7	51.2
RWR93542.1	CkTPS77	420	0.774	0.929	41.7	42.9	34.3	47.9	47.9
RWR93543.1	CkTPS78	825	0.688	0.916	39.2	46.9	36	34.5	53.3
RWR93549.1	CkTPS79	1779	0.717	0.921	41.5	50.4	34.2	39.8	51.4
RWR93550.1	CkTPS80	1638	0.715	0.928	42.4	49.6	33.5	44	54.4
RWR93578.1	CkTPS81	1251	0.699	0.922	40.4	47.2	34.1	40	50.5
RWR93579.1	CkTPS82	1746	0.71	0.924	41	48.1	33.5	41.4	53.2
RWR94586.1	CkTPS83	2400	0.736	0.922	40.7	50.1	31.2	40.6	51.3
RWR94587.1	CkTPS84	1641	0.74	0.921	40.6	49.5	32.4	39.9	53.5
RWR94588.1	CkTPS85	2400	0.735	0.922	40.6	49.9	31.2	40.8	51.3
RWR96462.1	CkTPS86	2406	0.712	0.923	43.1	50.2	35.8	43.3	54.8
RWR96468.1	CkTPS87	2265	0.716	0.923	43.1	50.2	35	44.1	55.3
RWR96469.1	CkTPS88	2262	0.711	0.927	43.6	50.8	36.2	43.9	56
Cicha01G0127600.1	CchigoTPS1	1758	0.716	0.916	41.1	50.3	32.6	40.4	51.7
Cicha01G0230300.1	CchigoTPS2	2466	0.734	0.935	48.9	51.9	40.9	54	57.5
Cicha01G0230700.1	CchigoTPS3	2202	0.745	0.935	47.5	50.3	39.9	52.2	56.5
Cicha02G0011100.1	CchigoTPS4	348	0.724	0.916	43.4	46.6	37.1	46.6	55.4
Cicha02G0011200.1	CchigoTPS5	1677	0.7	0.922	42.5	52.2	34.5	40.6	54.6
Cicha02G0135200.1	CchigoTPS6	1584	0.698	0.92	40.8	51.1	33.1	38.1	54.4
Cicha02G0147000.1	CchigoTPS7	2730	0.699	0.921	42.5	52.4	35.1	39.9	53
Cicha02G0147400.1	CchigoTPS8	2730	0.699	0.921	42.3	52.5	34.6	39.9	53
Cicha02G0147700.1	CchigoTPS9	1269	0.696	0.921	40.4	52	33.8	35.5	52.7
Cicha02G0147800.1	CchigoTPS10	2232	0.697	0.923	41.6	51.7	32.8	40.3	53.4
Cicha02G0147900.1	CchigoTPS11	1701	0.708	0.921	41.1	50.8	33.5	39	53.8
Cicha02G0150800.1	CchigoTPS12	1674	0.705	0.921	41.5	51.6	33.7	39.2	53.7
Cicha02G0152400.1	CchigoTPS13	1041	0.69	0.918	42.4	52.4	36	38.6	54.4
Cicha02G0241700.1	CchigoTPS14	1689	0.732	0.928	44.8	52.2	34.5	47.8	56.9
Cicha02G0242200.1	CchigoTPS15	1680	0.712	0.93	45.8	54.3	35	48	60.2
Cicha02G0242300.1	CchigoTPS16	1305	0.727	0.928	44.1	52.2	33.1	46.9	54.3
Cicha03G0030000.1	CchigoTPS17	1437	0.722	0.919	43.6	50.3	37.4	43	51.3
Cicha03G0092500.1	CchigoTPS18	1686	0.705	0.916	42.4	51.8	35.4	40	53.6
Cicha03G0134800.1	CchigoTPS19	4413	0.7	0.92	41.4	51.5	34.3	38.3	51.1
Cicha03G0165100.1	CchigoTPS20	1845	0.711	0.924	42	49.3	36.7	40	53.8
Cicha03G0175600.1	CchigoTPS21	369	0.685	0.905	40.4	55.3	35	30.9	46.5
Cicha04G0210900.1	CchigoTPS22	1629	0.706	0.92	41.7	49.9	36.5	38.9	53.5
Cicha04G0211000.1	CchigoTPS23	1866	0.71	0.922	42.6	51.1	36.8	39.7	54.9
Cicha05G0145800.1	CchigoTPS24	2211	0.736	0.927	40.6	45.7	33.5	42.5	51.3
Cicha06G0153600.1	CchigoTPS25	7806	0.693	0.924	42.5	52.7	34.6	40.2	51.1
Cicha07G0001100.1	CchigoTPS26	2100	0.719	0.921	43.9	49.7	37.9	44	52.9
Cicha07G0016000.1	CchigoTPS27	1104	0.723	0.923	41.4	46.7	36.7	40.8	57
Cicha07G0016300.1	CchigoTPS28	1518	0.74	0.924	42.4	49.4	34	43.7	50.5
Cicha07G0016500.1	CchigoTPS29	519	0.75	0.925	39.9	42.8	32.9	43.9	50.7
Cicha07G0016700.1	CchigoTPS30	909	0.72	0.915	42.5	51.5	38	38	54.1
Cicha07G0017400.1	CchigoTPS31	1470	0.733	0.924	42.6	50.2	33.9	43.7	50.8
Cicha07G0017500.1	CchigoTPS32	1680	0.722	0.923	41.8	47.1	35.7	42.5	56.3
Cicha07G0018800.1	CchigoTPS33	1677	0.726	0.923	41.9	47.4	36.1	42.2	55.4
Cicha07G0018900.1	CchigoTPS34	1788	0.729	0.926	42.9	48.7	35.4	44.6	54.8
Cicha07G0019000.1	CchigoTPS35	1308	0.73	0.927	43.1	47.7	34.6	47	53.6
Cicha07G0019100.1	CchigoTPS36	8346	0.701	0.917	40.8	48.6	35.5	38.4	49.7
Cicha07G0019200.1	CchigoTPS37	4044	0.702	0.921	41.5	50	35.8	38.7	51.8
Cicha07G0019400.1	CchigoTPS38	1401	0.71	0.92	40.9	49.7	35.8	37.3	49.9
Cicha07G0019500.1	CchigoTPS39	1815	0.712	0.919	42.2	49.8	37.2	39.7	53.1
Cicha07G0020800.1	CchigoTPS40	3084	0.725	0.923	40.4	49	32.5	39.6	52.7
Cicha07G0021500.1	CchigoTPS41	1749	0.722	0.929	44.9	52.7	36	46.1	54.9
Cicha07G0023300.1	CchigoTPS42	1749	0.727	0.925	44.2	50.8	36.7	45.1	53.2
Cicha07G0031800.1	CchigoTPS43	2211	0.725	0.924	42.3	50.6	35.3	41.1	54.6
Cicha07G0032400.1	CchigoTPS44	2364	0.735	0.924	42.8	49.7	36	42.6	55
Cicha07G0032700.1	CchigoTPS45	2364	0.728	0.923	42.7	50.3	36	41.8	54.9
Cicha07G0033000.1	CchigoTPS46	2364	0.735	0.924	43	50.1	36.5	42.4	54.5
Cicha07G0033300.1	CchigoTPS47	2517	0.736	0.926	43.1	49.6	36.8	42.8	54.7
Cicha07G0033600.1	CchigoTPS48	2517	0.736	0.926	43	49.5	36.8	42.8	54.8
Cicha07G0034000.1	CchigoTPS49	2157	0.73	0.923	42.5	50.3	35.5	41.6	54.3
Cicha07G0035300.1	CchigoTPS50	2457	0.737	0.935	48.8	51.6	41	53.7	57.2
Cicha07G0044700.1	CchigoTPS51	2376	0.735	0.924	42.9	49.5	36.2	42.9	55
Cicha07G0048200.1	CchigoTPS52	240	0.74	0.936	47.9	55	36.2	52.5	42.8
Cicha10G0038500.1	CchigoTPS53	534	0.698	0.915	40.4	50	34.8	36.5	51.3
Cicha10G0076600.1	CchigoTPS54	1488	0.703	0.919	43.3	53.6	35.1	41.1	54.4
Cicha10G0077000.1	CchigoTPS55	1686	0.71	0.917	41.6	52	34.2	38.8	52.3
Cicha10G0077300.1	CchigoTPS56	1686	0.708	0.916	41.7	52.5	34.3	38.3	52.2
Cicha10G0077600.1	CchigoTPS57	1545	0.693	0.915	40.7	51.5	32	38.6	47.9
Cicha10G0077700.1	CchigoTPS58	912	0.723	0.919	41.4	53	30.9	40.5	52.2
Cicha10G0077900.1	CchigoTPS59	546	0.713	0.914	40.3	46.2	33	41.8	51.9
Cicha10G0078000.1	CchigoTPS60	591	0.712	0.922	41.3	52.8	27.9	43.1	44.3
Cicha10G0078600.1	CchigoTPS61	1830	0.713	0.925	41.9	48	35.6	42.1	52
Cicha10G0078700.1	CchigoTPS62	672	0.695	0.92	41.8	50	35.7	39.7	54.4
Cicha10G0079000.1	CchigoTPS63	1377	0.714	0.924	41.2	46.6	34.6	42.3	51.4
Cicha10G0079500.1	CchigoTPS64	1647	0.723	0.921	41	49.2	34.6	39.2	50.3
Cicha10G0079600.1	CchigoTPS65	1602	0.729	0.927	42.9	49.3	35.6	44	54
Cicha10G0083200.1	CchigoTPS66	1521	0.699	0.925	40.6	49.1	31.4	41.4	52.1
Cicha11G0015700.1	CchigoTPS67	1692	0.727	0.92	40.1	49.8	32.3	38.1	53.8
Cicha11G0015800.1	CchigoTPS68	1143	0.733	0.921	40	49.1	31	39.9	52.6
Cicha11G0015900.1	CchigoTPS69	1608	0.734	0.919	39.8	49.1	31	39.4	53
Cicha11G0016000.1	CchigoTPS70	1443	0.731	0.92	40.4	49.7	31.6	39.9	53.7
Cicha12G0045800.1	CchigoTPS71	2265	0.714	0.924	43.1	50.5	35.2	43.7	54.6
Cicha12G0046500.1	CchigoTPS72	2271	0.713	0.922	43.5	50.7	35.8	44	54.5

## Sheet: Table S6
Table S6. GO enrichment status of CLTPSs.
Class	GO_Name	GO_ID	Corrected p-value
Molecular function	cyclase activity	GO:0009975	1e-100
Molecular function	S-linalool synthase activity	GO:0034007	3.22e-15
Molecular function	(E,E)-geranyllinalool synthase activity	GO:0080013	3.22e-15
Molecular function	terpene synthase activity	GO:0010333	3.22e-15
Molecular function	sesquiterpene synthase activity	GO:0010334	3.22e-15
Molecular function	lyase activity	GO:0016829	3.22e-15
Molecular function	carbon-oxygen lyase activity, acting on phosphates	GO:0016838	1.84e-15
Molecular function	sabinene synthase activity	GO:0080015	1.84e-15
Molecular function	(E)-beta-ocimene synthase activity	GO:0034768	1.84e-15
Molecular function	(R)-limonene synthase activity	GO:0034002	1.84e-15
Molecular function	alpha-farnesene synthase activity	GO:0052578	1.84e-15
Molecular function	pinene synthase activity	GO:0050550	1.84e-15
Molecular function	myrcene synthase activity	GO:0050551	1.84e-15
Molecular function	(4S)-limonene synthase activity	GO:0050552	1.84e-15
Molecular function	carbon-oxygen lyase activity	GO:0016835	1.07e-15
Molecular function	catalytic activity	GO:0003824	3.37e-11
Molecular function	magnesium ion binding	GO:0000287	6.95e-10
Molecular function	metal ion binding	GO:0046872	0.00330803
Molecular function	cation binding	GO:0043169	0.00424673
Cellular component	obsolete chloroplast part	GO:0044434	6.95e-10
Cellular component	plastid stroma	GO:0009532	6.95e-10
Cellular component	chloroplast stroma	GO:0009570	3.11e-15
Cellular component	obsolete plastid part	GO:0044435	2.91e-15
Cellular component	chloroplast	GO:0009507	2.8e-15
Cellular component	plastid	GO:0009536	3.11e-15
Cellular component	cytosol	GO:0005829	6.66e-14
Cellular component	obsolete cytoplasmic part	GO:0044444	6.87e-11
Cellular component	cytoplasm	GO:0005737	1.93e-08
Cellular component	obsolete intracellular organelle part	GO:0044446	2.68e-07
Cellular component	obsolete organelle part	GO:0044422	2.85e-07
Cellular component	intracellular membrane-bounded organelle	GO:0043231	2.86e-06
Cellular component	membrane-bounded organelle	GO:0043227	3.21e-06
Cellular component	intracellular organelle	GO:0043229	1.05e-05
Cellular component	organelle	GO:0043226	1.11e-05
Cellular component	obsolete intracellular part	GO:0044424	0.00105454
Cellular component	intracellular anatomical structure	GO:0005622	0.00115957
Biological process	response to jasmonic acid	GO:0009753	0
Biological process	response to stress	GO:0006950	0
Biological process	sesquiterpene metabolic process	GO:0051761	0
Biological process	obsolete response to organic substance	GO:0010033	0
Biological process	sesquiterpene biosynthetic process	GO:0051762	0
Biological process	sesquiterpenoid metabolic process	GO:0006714	0
Biological process	isoprenoid metabolic process	GO:0006720	0
Biological process	terpenoid metabolic process	GO:0006721	0
Biological process	isoprenoid biosynthetic process	GO:0008299	0
Biological process	biological process involved in interspecies interaction between organisms	GO:0044419	0
Biological process	response to biotic stimulus	GO:0009607	0
Biological process	response to wounding	GO:0009611	0
Biological process	response to fatty acid	GO:0070542	0
Biological process	response to insect	GO:0009625	0
Biological process	response to herbivore	GO:0080027	0
Biological process	lipid biosynthetic process	GO:0008610	0
Biological process	monoterpene metabolic process	GO:0043692	0
Biological process	monoterpene biosynthetic process	GO:0043693	0
Biological process	hydrocarbon biosynthetic process	GO:0120251	0
Biological process	hydrocarbon metabolic process	GO:0120252	0
Biological process	response to external biotic stimulus	GO:0043207	0
Biological process	response to lipid	GO:0033993	0
Biological process	cellular biosynthetic process	GO:0044249	0
Biological process	cellular lipid metabolic process	GO:0044255	0
Biological process	monoterpenoid metabolic process	GO:0016098	0
Biological process	monoterpenoid biosynthetic process	GO:0016099	0
Biological process	lipid metabolic process	GO:0006629	0
Biological process	diterpenoid metabolic process	GO:0016101	0
Biological process	terpene metabolic process	GO:0042214	0
Biological process	diterpenoid biosynthetic process	GO:0016102	0
Biological process	sesquiterpenoid biosynthetic process	GO:0016106	0
Biological process	terpenoid biosynthetic process	GO:0016114	0
Biological process	response to endogenous stimulus	GO:0009719	0
Biological process	obsolete multi-organism process	GO:0051704	0
Biological process	response to hormone	GO:0009725	0
Biological process	obsolete organic substance biosynthetic process	GO:1901576	3.79326e-16
Biological process	response to acid chemical	GO:0001101	3.79326e-16
Biological process	biosynthetic process	GO:0009058	3.79326e-16
Biological process	response to oxygen-containing compound	GO:1901700	3.79326e-16
Biological process	response to other organism	GO:0051707	3.79326e-16
Biological process	response to external stimulus	GO:0009605	6.66134e-16
Biological process	terpene biosynthetic process	GO:0046246	6.66134e-16
Biological process	obsolete organic substance metabolic process	GO:0071704	1.572e-13
Biological process	response to chemical	GO:0042221	3.13617e-12
Biological process	response to singlet oxygen	GO:0000304	1.22274e-11
Biological process	primary metabolic process	GO:0044238	2.33543e-10
Biological process	response to stimulus	GO:0050896	2.36293e-10
Biological process	cellular metabolic process	GO:0044237	1.12556e-08
Biological process	response to nutrient	GO:0007584	2.57445e-07
Biological process	metabolic process	GO:0008152	6.308e-07
Biological process	response to bacterium	GO:0009617	1.51536e-06
Biological process	response to reactive oxygen species	GO:0000302	0.000489528
Biological process	regulation of defense response	GO:0031347	0.00051281
Biological process	response to nutrient levels	GO:0031667	0.000720085
Biological process	obsolete response to extracellular stimulus	GO:0009991	0.00167215
Biological process	regulation of response to stress	GO:0080134	0.00517624
Biological process	defense response to bacterium	GO:0042742	0.00618875
Biological process	cellular process	GO:0009987	0.00723205
Biological process	response to oxidative stress	GO:0006979	0.0131153

## Sheet: Table S7
Table S7. The expression levels of TPS genes in CLL and CLH.
Gene name	CLL	CLH
CLTPS1	0.991815	0.216799
CLTPS26	74.9739	20.2569
CLTPS27	5.22958	1.85965
CLTPS28	53.1666	18.1958
CLTPS40	1.11776	0.0304325
CLTPS41	0.299445	1.36785
CLTPS45	5.64411	1.37698
CLTPS47	64.9852	19.4796
CLTPS48	2.94327	0.692699
CLTPS51	9.94996	3.00144
CLTPS52	11.3534	3.41382
CLTPS55	0.54261	2.46317
CLTPS57	0.28082	0.144238
CLTPS65	0.14975	1.3088
CLTPS72	6.25364	3.1304
CLTPS74	7.45009	1.40669
CLTPS79	1.423	0.220804
CLTPS81	14.9411	40.7142
CLTPS82	32.0028	18.3171
CLTPS83	4.96066	0.249245
CLTPS84	4.30526	0.6884
CLTPS85	2.94088	0.245867

## Sheet: Table S8
Table S8. Primers for qRT-PCR analysis of selected CLTPS genes.
Gene ID	Name		Sequence (5'-3')	Length (bp)
YZGene025631	CLTPS26	F	TTCGCTTGTGCGACGATTTG	116
		R	ATCACGAGCAACACCCTCTG
YZGene025696	CLTPS28	F	TCAGGAGTGGCAACTGTGTT	83
		R	CTGTCCACAAGATCCACGCT
YZGene025893	CLTPS47	F	TGGCGAAGATTTGCATGCTG	109
		R	GAATTTCCCCGTGTGGTCCT
